# Supplementary material for: Comparative Analysis of Drosophila Bam and Bgcn Sequences and Predicted Protein Structural Evolution
Source: J Mol Evol. 2025 Apr 3;93(2):278–91. doi: 10.1007/s00239-025-10245-9 (PMC12006264; doi:10.1007/s00239-025-10245-9)
Supplement: Supplementary file 1 [file 239_2025_10245_MOESM1_ESM.xlsx]

## Sheet: Sheet1
	S1.	Bam and Bgcn per-residue structural comparisons for D. melanogaster, D. simulans, D. teissieri, D. yakuba
	A.	Bam per-residue structural comparisons for D. melanogaster, D. simulans, D. teissieri, D. yakuba
	Relevant binding and functional regions are highlighted across Bam sequence at appropriate residue positions. Raw plDDT scores and predictions of order or disorder per-residue are included for Bam unbound and bound to Bgcn in D. melanogaster, D. simulans, D. teissieri, D. yakuba. ADOPT disorder scores are included for Bam unbound in the four included Drosophila species. Significant differences in…
Bam
	Biochemically validated Bam functional and binding regions			Assessments of Bam structure unbound and bound across four species																				Pairwise structure alignments for Bam unbound and bound highlighting regions with and without significant positional differences in aligned residues												Per-residue predictions of hydrogen bonds and AlphaFold contacts for Bam unbound and bound
	Bam regions			plDDT score				plDDT threshold				plDDT score				plDDT threshold				ADOPT score				Pairwise positional differences						Pairwise positional differences						Hbonds and AlphaFold contacts				Hbonds and AlphaFold contacts				Hbonds and AlphaFold contacts				Hbonds and AlphaFold contacts
		CAF40 binding (13-36)			<50			ordered	>50				<50			ordered	>50				Fully disordered (z-score < 3)				no significant difference						no significant difference						no bond or contact				no bond or contact				no bond or contact				no bond or contact
		Bgcn binding (100-400)			50			disordered	<50				50			disordered	<50				Partially disordered (3 < z-score < 8)				significant difference						significant difference						bond or contact				bond or contact				bond or contact				bond or contact
		Bgcn+CSN4 binding (150-350)			>50								>50								Flexible (8 < z-score < 11)
		Bgcn_CSN4+ubiquitin binding (200-250)																			Structured (z-score > 11)
		PEST domain (402-434)
		Ubiquitin conjugated binding (300-442)
				plDDT score Bam unbound				plDDT_threshold_Bam_unbound				plDDT score Bam bound				plDDT_threshold_Bam_bound				ADOPT disorder score Bam unbound				Bam unbound positional differences						Positional differences for Bam when bound to Bgcn						Hbonds in Bam unbound				Hbonds within Bam bound to Bgcn				Hbonds across Bam and Bgcn when bound				AlphaFold contacts across Bam and Bgcn when bound
				mel	sim	tei	yak	mel	sim	tei	yak	mel	sim	tei	yak	mel	sim	tei	yak	mel	sim	tei	yak	m_s	m_y	y_s	t_s	m_t	y_t	m_s	m_y	y_s	t_s	m_t	y_t	mel	sim	tei	yak	(mel)	(sim)	(tei)	(yak)	MEL	SIM	TEI	YAK	MEL	SIM
			1	30.7	32.94	29.27	31.97					18.66	16.17	17.09	16.73					7.05249	6.60122	6.72739	6.91912													M	M	M	M	M	M	M	M	M	M	M	M	M	M
			2	31.41	33.81	25.22	26.03					19.22	17.55	19.67	17.11					4.55229	3.78956	4.62373	4.7353													L	L	F	F	L	L	F	F	L	L	F	F	L	L
			3	27.31	28.55	25.33	34.28					19.05	17.8	19	17.97					3.6778	2.7122	3.29267	3.26851													N	N	N	N	N	N	N	N	N	N	N	N	N	N
			4	32.81	34.25	31.2	33.53					20.25	16.52	20.22	18.88					3.52527	2.04883	2.87291	2.3464													A	A	A	A	A	A	A	A	A	A	A	A	A	A
			5	31.67	39.12	32.06	36.12					19.64	17.11	18.31	19.14					2.35992	1.44758	2.05262	1.87027													R	R	R	R	R	R	R	R	R	R	R	R	R	R
			6	33.34	40.53	35.84	32.59					20.03	16.97	19.52	18.08					3.4497	1.20196	2.11374	2.19983													D	D	D	D	D	D	D	D	D	D	D	D	D	D
			7	34.78	41.97	31.36	40					18.31	19.33	19.53	23.05					3.87758	1.5784	1.94682	1.92868													V	M	M	V	V	M	M	V	V	M	M	V	V	M
			8	35.38	45.22	35.34	39.5					17.66	18.44	19.67	20.5					2.09181	1.87407	1.85829	1.17221													C	G	G	G	C	G	G	G	C	G	G	G	C	G
			9	45.94	52.78	46.44	52.19					19.14	17.88	22.41	21.44					2.55559	1.59413	2.05644	1.47354													P	P	P	P	P	P	P	P	P	P	P	P	P	P
			10	48.06	50.94	50	50.81					19.16	18.2	23.28	22.08					2.17182	1.92845	2.19676	2.52898													E	E	A	A	E	E	A	A	E	E	A	A	E	E
			11	48.25	57.34	50.28	54.16					20.72	19.12	24.11	24.56					2.31102	2.61124	1.87779	3.1643													G	D	G	D	G	D	G	D	G	D	G	D	G	D
			12	48.94	65.25	51.47	64.44					20.33	17.88	23.52	24.94					3.27395	2.71267	2.67225	3.93222													N	N	N	N	N	N	N	N	N	N	N	N	N	N
			13	58.91	66.88	59.12	66					20.19	16.92	24.06	24.31					4.93445	2.46164	5.02181	6.14825													D	E	D	D	D	E	D	D	D	E	D	D	D	E
			14	67.38	73.69	70.69	75.62					23.03	19.33	26.61	26.03					5.01652	3.16069	5.94883	5.7205													D	N	D	E	D	N	D	E	D	N	D	E	D	N
			15	65.62	74.25	71.31	75.06					24.3	19.14	28.22	29.22					4.91371	2.63715	5.76839	7.22473													Q	Q	Q	Q	Q	Q	Q	Q	Q	Q	Q	Q	Q	Q
			16	69.25	75.94	71.62	76.56					24.42	18.64	30.84	30.61					4.75327	2.96168	5.75992	6.21567													Q	E	Q	Q	Q	E	Q	Q	Q	E	Q	Q	Q	E
			17	65.69	75.56	69.69	72.69					24.52	19.72	29.38	29.44					4.59313	4.04312	6.36372	6.22009													L	L	L	L	L	L	L	L	L	L	L	L	L	L
			18	75.5	81.06	80.06	82.19					28.16	22.33	31.38	32.31					6.61293	5.26553	7.18833	7.40012													D	D	D	D	D	D	D	D	D	D	D	D	D	D
			19	73.31	82.12	79.25	82.12					33.22	23.8	36.41	35.19					6.26155	5.3155	6.87617	6.99703													H	H	R	R	H	H	R	R	H	H	R	R	H	H
			20	71.5	78.21	77.5	82.94					31.27	25.17	35.56	35.59					5.81428	5.65671	7.30954	7.17554													N	N	N	N	N	N	N	N	N	N	N	N	N	N
			21	76.69	83.44	81.19	81.5					30.8	22.59	37.22	34.72					5.46917	5.31817	7.13156	7.0096													F	F	F	F	F	F	F	F	F	F	F	F	F	F
			22	77.5	84.88	80.25	85					33.69	24.8	37.72	36.53					5.68044	5.53653	7.98477	7.70246													K	K	R	R	K	K	R	R	K	K	R	R	K	K
			23	75.31	83.94	82.19	82					35.66	26.95	38.16	38.66					6.40023	6.45105	7.69731	8.06133													Q	L	Q	Q	Q	L	Q	Q	Q	L	Q	Q	Q	L
			24	67.75	76.38	72.5	73.81					30.53	25.08	34.47	33.81					5.82987	5.89635	7.10723	7.5776													M	M	M	M	M	M	M	M	M	M	M	M	M	M
			25	74.44	80.38	79.31	79.62					29.3	24.31	31.95	32.94					6.79596	6.12372	7.64544	7.65674													E	E	E	E	E	E	E	E	E	E	E	E	E	E
			26	73.94	78.94	77.5	79.31					30.59	25	32.31	34.22					7.23482	6.88259	7.3776	8.70682													E	E	K	E	E	E	K	E	E	E	K	E	E	E
			27	68.06	74.06	76.12	68.56					28.98	25.11	32.19	32.66					6.68861	6.57794	7.56074	7.52839													H	H	N	H	H	H	N	H	H	H	N	H	H	H
			28	65.19	66.88	67.06	65.06					23.2	22.09	27.08	27.91					5.57561	4.38394	6.44755	7.11063													L	L	L	L	L	L	L	L	L	L	L	L	L	L
			29	68.44	74.88	71.56	72.94					23.03	22.55	24.44	28.64					5.77308	5.65392	6.70105	6.94616													A	A	A	A	A	A	A	A	A	A	A	A	A	A
			30	64.62	74	68.75	72.75					22.7	21.41	24.3	25.66					6.1221	6.05414	7.31224	7.82609													L	S	F	F	L	S	F	F	L	S	F	F	L	S
			31	60.06	62.34	59.91	58.69					19.78	19.39	22.91	24.94					4.95737	4.40488	6.54077	6.62267													M	M	M	M	M	M	M	M	M	M	M	M	M	M
			32	60.91	66.62	62.06	61.97					21.14	21.59	21.55	23.8					4.21252	3.99253	5.18956	5.57142													V	V	L	L	V	V	L	L	V	V	L	L	V	V
			33	51.22	57.97	56.22	61.47					17.66	17.97	19.62	21.28					3.73572	3.11326	6.69779	5.95591													E	I	E	E	E	I	E	E	E	I	E	E	E	I
			34	47.53	50.41	48.97	48.72					16.86	17.09	18.58	18.56					3.57055	1.87422	5.26073	5.02623													G	G	C	C	G	G	C	C	G	G	C	C	G	G
			35	48.34	46.16	48.34	48					16.31	16.84	17.88	18.5					3.4306	2.44749	4.95525	4.86671													N	N	N	N	N	N	N	N	N	N	N	N	N	N
			36	38.09	47.62	40.88	44.22					15.74	16.92	16.56	17.23					2.83612	1.7107	3.50799	2.75404													E	E	E	E	E	E	E	E	E	E	E	E	E	E
			37	35.34	40.34	36.09	36.75					15.77	15.86	16.62	16.31					3.09767	2.35327	3.55028	3.49939													N	N	N	N	N	N	N	N	N	N	N	N	N	N
			38	32.5	35.44	33.62	34.41					15.49	15.76	16.52	15.9					3.34391	1.79543	3.04821	3.14496													E	E	E	E	E	E	E	E	E	E	E	E	E	E
			39	28.55	31.08	30.2	29.45					16.02	16.41	17.3	16.72					3.32525	2.0564	2.68897	3.13051													D	D	A	D	D	D	A	D	D	D	A	D	D	D
			40	37.81	39.56	36.56	35.19					14.7	16.06	17.06	17.16					2.24741	2.02518	3.79717	1.70645													P	P	P	P	P	P	P	P	P	P	P	P	P	P
			41	31.23	30.8	31.17	30.12					15.02	16.11	15.35	15.89					2.29369	1.78795	1.26451	3.01352													R	I	M	T	R	I	M	T	R	I	M	T	R	I
			42	27.19	28.02	26.05	26.38					15.01	15.66	15.58	16.53					1.99113	1.6191	1.69444	1.6188													K	Q	Q	Q	K	Q	Q	Q	K	Q	Q	Q	K	Q
			43	29.62	29.41	25.14	28.36					13.83	14.95	15.97	14.95					2.79496	2.45311	2.33574	2.56877													A	A	A	A	A	A	A	A	A	A	A	A	A	A
			44	23.45	26.56	22.81	25.52					14.95	15.73	16.11	16.8					2.72473	2.28553	1.21554	1.44867													T	T	T	T	T	T	T	T	T	T	T	T	T	T
			45	22.55	26.89	24.73	28.66					14.39	15.55	16.77	14.14					1.34233	1.54742	1.11024	1.09196													C	C	W	W	C	C	W	W	C	C	W	W	C	C
			46	22.66	23.77	23.81	24.95					14.68	15.16	16.89	15.34					1.9228	1.81662	0.755872	1.46451													E	Q	D	D	E	Q	D	D	E	Q	D	D	E	Q
			47	26.27	29.23	25.33	31.39					14.88	15.73	17.47	14.91					1.67803	2.11815	0.106301	0.312594													Y	H	T	I	Y	H	T	I	Y	H	T	I	Y	H
			48	26.16	25.23	24.27	26.31					14.45	15.15	16.88	15.71					1.95858	1.77911	1.07581	1.12323													E	E	E	E	E	E	E	E	E	E	E	E	E	E
			49	27.62	27.59	27.31	27.17					14.41	15.78	17.59	16.09					2.8457	2.44871	1.03879	1.38173													D	D	E	E	D	D	E	E	D	D	E	E	D	D
			50	30.83	30.12	26.52	29.05					14.99	15.71	17.84	15.48					1.21947	1.32918	0.667872	1.14646													T	S	S	S	T	S	S	S	T	S	S	S	T	S
			51	29.75	33.44	29.47	30.09					14.77	15.69	16.48	15.92					2.37571	1.95029	1.36674	1.35242													N	N	D	E	N	N	D	E	N	N	D	E	N	N
			52	31.36	31.48	27.16	31.22					14.77	15.69	19.47	14.62					1.6027	1.38135	0.872543	1.35672													E	E	E	E	E	E	E	E	E	E	E	E	E	E
			53	33.25	33.78	32.03	29.05					15.02	15.96	17.44	16.42					1.71274	1.60041	0.0739897	0.638448													D	D	D	D	D	D	D	D	D	D	D	D	D	D
			54	26.98	40.28	26.7	38.81					15.28	16.78	17.89	14.8					0.965206	0.779919	0.983857	0.763132													G	G	G	G	G	G	G	G	G	G	G	G	G	G
			55	32.25	39.66	33.94	34.84					15.34	17.7	20.56	14.77					2.20174	2.16242	1.21095	1.01233													A	A	A	A	A	A	A	A	A	A	A	A	A	A
			56	33.94	34.03	35.62	36.81					15.82	16.5	18.06	16.64					3.02664	2.68251	2.1144	2.54075													T	T	S	S	T	T	S	S	T	T	S	S	T	T
			57	41.03	45.47	38.41	38.25					16.33	15.75	20	15.48					3.40235	2.81737	2.74195	2.53665													C	C	C	C	C	C	C	C	C	C	C	C	C	C
			58	40.69	47.19	44.06	39.59					17.3	16.27	19.88	15.38					3.68551	3.59728	2.75768	2.20239													T	T	S	S	T	T	S	S	T	T	S	S	T	T
			59	49.28	47.59	46.25	43.31					16.59	18.33	21.25	16.81					2.6889	3.2497	1.97875	1.94994													S	S	S	S	S	S	S	S	S	S	S	S	S	S
			60	45.75	59.66	48.69	48.94					17.95	17.7	20.25	16.5					3.95316	4.11185	2.49334	3.89206													G	G	S	N	G	G	S	N	G	G	S	N	G	G
			61	47.53	65	48.81	45.06					18.7	19.72	22.36	16.7					4.29801	4.60734	3.53202	4.25122													V	V	V	V	V	V	V	V	V	V	V	V	V	V
			62	46.91	59.94	46.62	43.56					18.14	19.25	21.75	17.69					4.18048	3.8654	3.81321	3.82996													L	L	L	L	L	L	L	L	L	L	L	L	L	L
			63	58	68.88	54.62	55.94					18.75	20.28	24.23	17.78					5.95061	6.5714	4.89623	6.00842													S	F	S	S	S	F	S	S	S	F	S	S	S	F
			64	53.56	71.44	52.56	52.31					20.38	21.8	24.86	17.08					6.02704	5.28512	4.50003	5.45396													E	E	E	E	E	E	E	E	E	E	E	E	E	E
			65	53.78	64.12	47.06	45.91					19.98	22.12	24.23	16.92					6.55364	5.523	6.73463	5.67972													I	I	M	M	I	I	M	M	I	I	M	M	I	I
			66	59.62	65.69	55.5	53.56					18.92	21.84	24.02	19.45					7.07285	6.42398	6.04532	6.40789													Q	Q	Q	Q	Q	Q	Q	Q	Q	Q	Q	Q	Q	Q
			67	61.62	69.94	56.91	57.53					19.81	21.22	24.81	17.25					7.91774	6.95237	6.27464	6.91012													E	E	E	E	E	E	E	E	E	E	E	E	E	E
			68	55.81	60.62	53.59	50.06					21.73	22.81	22.86	16.98					8.41927	6.74899	7.04654	6.89322													N	N	N	N	N	N	N	N	N	N	N	N	N	N
			69	52.72	56.44	49.94	48.22					21.25	24.02	24.08	18.45					5.58928	4.6551	5.13054	4.55019													F	F	F	F	F	F	F	F	F	F	F	F	F	F
			70	51.38	52.97	48.41	48.06					19.91	22.3	22.66	19.06					7.7228	5.95854	6.17483	5.93909													G	G	G	G	G	G	G	G	G	G	G	G	G	G
			71	49.56	56.62	46.31	46.56					19.7	20.39	22.64	16.98					7.64963	5.7688	5.76541	5.52926													R	R	R	R	R	R	R	R	R	R	R	R	R	R
			72	44.56	46.34	44.34	37.56					18.56	21.55	20.7	16.53					6.81217	5.34243	5.25744	4.87768													L	L	L	L	L	L	L	L	L	L	L	L	L	L
			73	42	41.09	37.03	38.66					17.45	19.92	20.33	18.11					7.82053	6.19794	5.82748	5.53383													R	R	R	R	R	R	R	R	R	R	R	R	R	R
			74	38.56	39.28	36.41	36.56					17.62	21.05	18.95	16.84					7.27708	5.50008	6.08506	5.22911													L	L	L	L	L	L	L	L	L	L	L	L	L	L
			75	40.03	38.5	32.47	36.16					17.36	19.19	18.67	16.14					7.51353	4.96273	4.80677	3.90545													C	C	C	C	C	C	C	C	C	C	C	C	C	C
			76	36.88	34.56	32.88	42.91					16.86	20.69	18.69	19.55					7.73934	5.21408	5.34794	5.27079													D	D	E	A	D	D	E	A	D	D	E	A	D	D
			77	47.62	39.56	42.22	38.62					19.34	19.5	19.12	16.72					6.84096	3.97149	4.60861	4.06077													V	V	I	I	V	V	I	I	V	V	I	I	V	V
			78	39.97	36.34	40.66	30.84					17.94	20.12	18.33	19.09					8.82578	5.46003	5.53872	4.39584													T	G	S	T	T	G	S	T	T	G	S	T	T	G
			79	38.94	36.72	35.66	31.72					17.44	18.88	18.56	18.09					7.35682	4.62425	5.03289	5.36942													A	A	A	P	A	A	A	P	A	A	A	P	A	A
			80	36.12	35.16	35.91	29.8					17.92	18.38	21.03	16.98					9.84208	6.97229	7.15355	5.10288													P	P	P	P	P	P	P	P	P	P	P	P	P	P
			81	37.34	32.47	34.62	32.19					17.3	18.7	19.36	18.64					6.8494	4.64447	4.554	3.67184													L	L	R	R	L	L	R	R	L	L	R	R	L	L
			82	33.09	30.48	32.72	29.14					16.69	16.92	17.91	16.06					8.78507	6.11239	5.49062	4.77566													L	L	L	L	L	L	L	L	L	L	L	L	L	L
			83	32.53	29.16	31.2	28.11					16.58	16.83	19.69	16.47					9.69377	6.70571	6.05424	5.26461													E	E	E	E	E	E	E	E	E	E	E	E	E	E
			84	31.39	26.69	30.03	30.05					16.97	16.81	17.2	17.25					9.11018	6.62937	6.29299	5.48466													F	F	F	F	F	F	F	F	F	F	F	F	F	F
			85	31.97	33.59	28.66	32.5					16.72	15.6	18.55	15.3					8.64692	6.61089	5.4543	5.04721													H	H	H	H	H	H	H	H	H	H	H	H	H	H
			86	31.09	30.75	31.31	30.8					17.39	16.81	17.58	16.91					9.84635	6.83429	8.06298	6.72799													G	G	G	G	G	G	G	G	G	G	G	G	G	G
			87	35.34	34.47	33.16	27.67					16.19	15.09	17.23	14.99					7.53192	6.29841	5.51322	4.9764													L	L	L	L	L	L	L	L	L	L	L	L	L	L
			88	37.12	28.69	34.75	32.59					15.86	15.55	18.62	15.14					9.12509	6.63056	6.17364	5.79448													D	D	A	A	D	D	A	A	D	D	A	A	D	D
			89	38.84	34.72	36.16	32.03					16.86	15.05	16.86	16.52					8.93465	7.983	6.88643	6.29789													C	C	C	C	C	C	C	C	C	C	C	C	C	C
			90	35.06	30	31.36	28.25					15.59	14.68	17.56	14.48					7.87501	6.32222	5.91454	5.05511													L	L	M	M	L	L	M	M	L	L	M	M	L	L
			91	34.91	29.98	35.06	31.28					15	14.86	18.38	15.51					7.81368	6.93494	6.63269	6.31798													Q	Q	Q	Q	Q	Q	Q	Q	Q	Q	Q	Q	Q	Q
			92	38.88	32.38	38.53	32.41					15.16	14.47	16.7	14.01					7.22828	5.88702	5.66364	5.18524													Q	Q	Q	Q	Q	Q	Q	Q	Q	Q	Q	Q	Q	Q
			93	40.19	32.09	36.62	33.19					15.5	14.45	17.53	14.39					5.98043	5.47616	5.23378	4.70227													I	L	L	L	I	L	L	L	I	L	L	L	I	L
			94	36.44	30.98	36.34	30.34					15.12	14.45	17.66	14.4					5.44785	5.73493	5.02811	4.69184													Q	Q	Q	Q	Q	Q	Q	Q	Q	Q	Q	Q	Q	Q
			95	35	33.47	35.75	31.67					14.12	14.28	17.27	13.92					5.71027	5.49361	4.56608	4.7112													K	K	K	K	K	K	K	K	K	K	K	K	K	K
			96	33.34	38.12	31.77	28.91					14.2	14.62	18.22	14.8					5.71318	5.85	4.58928	4.2642													R	R	R	R	R	R	R	R	R	R	R	R	R	R
			97	35	35.5	37.91	31.48					14.55	13.96	17.8	13.54					5.43058	5.51045	4.59803	4.6328													S	S	S	S	S	S	S	S	S	S	S	S	S	S
			98	30.08	32.41	32.84	27.3					13.94	14.46	17.05	14.39					3.82138	5.11793	2.76028	3.13091													R	R	R	R	R	R	R	R	R	R	R	R	R	R
			99	32.59	27.84	32.47	28.2					13.92	14.1	17.95	14.16					4.55105	4.23585	3.61371	3.45875													H	Q	Q	Q	H	Q	Q	Q	H	Q	Q	Q	H	Q
			100	31.91	29.8	30.86	29.45					14.39	14.51	17.59	13.96					3.98319	4.21753	3.23132	3.75093													F	L	F	F	F	L	F	F	F	L	F	F	F	L
			101	25.62	28.23	26.03	24.39					13.76	13.55	18.91	13.56					3.85684	3.56927	2.34502	2.26842													A	A	G	G	A	A	G	G	A	A	G	G	A	A
			102	26.81	29.02	27.7	24.84					13.92	13.95	18.16	14.22					2.9258	3.25381	1.45865	1.01035													F	I	F	L	F	I	F	L	F	I	F	L	F	I
			103	28.25	23.52	27.67	23.91					14.16	14.02	18.17	13.95					3.29781	2.67335	1.77899	1.52786													D	E	G	G	D	E	G	G	D	E	G	G	D	E
			104	25.22	24.83	27.42	24.7					14.2	14.03	18.94	13.2					2.46452	2.93397	1.49018	1.50046													G	G	S	G	G	G	S	G	G	G	S	G	G	G
			105	24.39	25.34	26.42	27.64					14.41	13.89	21.02	13.58					0.648228	1.53133	1.82204	1.35752													S	S	A	A	S	S	A	A	S	S	A	A	S	S
			106	30.23	33.62	34.12	33.53					14.55	14.22	21.81	14.41					2.01747	2.79324	1.80649	2.00572													P	P	P	P	P	P	P	P	P	P	P	P	P	P
			107	30.14	32.66	33.56	29.44					14.43	13.81	22.11	13.54					2.37812	2.92076	2.1795	2.17832													A	A	A	A	A	A	A	A	A	A	A	A	A	A
			108	25.59	32.06	27.2	32.12					13.98	14.09	22.33	13.44					3.04737	3.96608	2.6413	2.62798													K	K	K	K	K	K	K	K	K	K	K	K	K	K
			109	28.88	33.31	27.94	30.48					14.27	14.02	22.95	13.32					2.27824	2.72837	2.05028	2.27253													K	K	K	K	K	K	K	K	K	K	K	K	K	K
			110	26.03	32.16	27.27	28.98					14.05	13.98	20.02	14.19					2.26522	3.2619	2.06523	2.26961													S	S	S	S	S	S	S	S	S	S	S	S	S	S
			111	25.72	28.84	24.33	28.44					14.64	13.95	22.19	13.11					1.20332	2.4959	1.26333	1.60169													R	R	R	R	R	R	R	R	R	R	R	R	R	R
			112	27.19	32.12	25.95	34.16					13.98	14.08	20.12	13.41					1.48339	2.63379	2.3756	2.26745													S	S	A	A	S	S	A	A	S	S	A	A	S	S
			113	24.22	28.83	25.02	34.19					15.48	13.84	22.19	13.45					0.274491	2.55453	0.789501	1.22769													G	G	G	G	G	G	G	G	G	G	G	G	G	G
			114	29.39	28.81	25.97	28.91					14.09	13.86	21.7	13.44					0.727946	2.40275	2.23526	2.33209													G	A	A	A	G	A	A	A	G	A	A	A	G	A
			115	33.81	38.72	32.22	31.52					15.76	13.96	26.22	13.29					1.36738	3.40396	2.75844	2.55918													-	A	A	A	-	A	A	A	-	A	A	A	-	A
			116		32.09	35.88	29.86						14.31	24.91	14.35						3.68655	1.92613	2.03581													-	D	P	P	-	D	P	P	-	D	P	P	-	D
			117			31.67	36.81							23.45	13.79							2.07378	2.34177													-	-	A	A	-	-	A	A	-	-	A	A	-	-
			118		37.16	34.44	42.91						14.6	26.14	14.28						3.22721	1.61744	2.08523													-	F	F	F	-	F	F	F	-	F	F	F	-	F
			119		36.59	33.28	39.88						14.31	25.73	15.37						4.33415	1.9691	2.60879													V	V	G	V	V	V	G	V	V	V	G	V	V	V
			120	37.38	46.97	40.47	56.25					14.16	14.82	24.97	15.32					1.80904	3.60174	1.90189	2.77483													L	L	L	V	L	L	L	V	L	L	L	V	L	L
			121	44.53	44.84	44.25	52.38					15.12	14.87	30.97	16.81					2.01247	4.10311	2.51208	2.7512													V	V	V	V	V	V	V	V	V	V	V	V	V	V
			122	46.16	54.44	45.19	61.03					14.88	15.24	29.53	18.22					1.87021	3.74618	3.28976	3.15394													T	T	T	P	T	T	T	P	T	T	T	P	T	T
			123	49.84	53.03	52.41	63.56					16.08	16.17	28.69	18.03					0.780268	3.26467	3.2229	2.11077													G	G	G	G	G	G	G	G	G	G	G	G	G	G
			124	53.81	52.84	55.91	65.88					17.09	17.22	30.8	18.55					1.54337	3.42238	3.96073	2.57601													P	P	P	P	P	P	P	P	P	P	P	P	P	P
			125	55.84	57.81	54.81	65.94					16.44	16.5	32.25	19.11					2.33603	3.79557	4.38223	2.45322													K	K	K	K	K	K	K	K	K	K	K	K	K	K
			126	57.47	59.31	62.25	71.69					16.31	16.73	32.75	20.3					3.13672	4.69281	5.99489	4.97461													Q	Q	Q	Q	Q	Q	Q	Q	Q	Q	Q	Q	Q	Q
			127	62.91	63.06	65.5	73.5					16.66	19.28	36.03	19.19					4.13739	5.22096	6.87911	5.79933													K	K	E	E	K	K	E	E	K	K	E	E	K	K
			128	66.31	64.44	69	73.94					17.14	18.73	35.75	20.64					3.33101	4.81249	6.92787	5.62028													Q	Q	Q	Q	Q	Q	Q	Q	Q	Q	Q	Q	Q	Q
			129	62.41	59.47	64.44	70.12					16.89	20.44	35.19	22.19					3.23824	4.80032	6.41005	4.59948													L	L	L	L	L	L	L	L	L	L	L	L	L	L
			130	60.16	63.5	66.12	73.75					17.45	22.09	36.25	23.25					2.95592	4.31487	6.34409	4.41986													Q	Q	Q	Q	Q	Q	Q	Q	Q	Q	Q	Q	Q	Q
			131	61.03	62.78	68.12	74.12					17.62	21.02	36.38	24.42					2.3408	4.19545	6.14508	3.81793													K	K	K	K	K	K	K	K	K	K	K	K	K	K
			132	53.94	58.59	63.03	67.88					16.61	18.91	36.06	25.38					3.06764	4.75976	7.43345	5.00937													E	E	E	E	E	E	E	E	E	E	E	E	E	E
			133	56.5	59.69	65.19	73.06					17.39	21.34	33.69	25.67					3.76124	5.32382	7.5286	5.09781													N	N	N	N	N	N	N	N	N	N	N	N	N	N
			134	53.25	59.03	66.44	72.31					20.11	24.33	37.69	28.48					2.8921	4.45907	7.72847	4.74879													V	V	V	V	V	V	V	V	V	V	V	V	V	V
			135	42.97	55.06	65.19	73.12					17.56	19.2	32.62	25.77					2.58884	3.98564	7.03349	4.24089													W	W	W	W	W	W	W	W	W	W	W	W	W	W
			136	51.16	52.16	57.84	64.81					17.3	21.38	33.88	27.06					2.78573	5.55806	8.04898	5.58646													N	N	N	N	N	N	N	N	N	N	N	N	N	N
			137	48.62	52.72	56.75	65.5					18.17	23.52	35.41	27.61					1.81575	4.61295	7.242	4.40809													R	R	Q	Q	R	R	Q	Q	R	R	Q	Q	R	R
			138	47.09	45.97	52.62	61.12					20.78	22.48	34.91	27.52					2.09443	5.1432	8.10956	6.7886													K	Q	R	S	K	Q	R	S	K	Q	R	S	K	Q
			139	47.53	46	50.81	51.06					19.33	23.09	34.47	27.52					1.97529	4.26665	7.08825	3.96775													S	C	C	C	S	C	C	C	S	C	C	C	S	C
			140	46.62	44.5	50.94	44					20.09	22.23	35.91	28.58					1.04862	4.36081	6.86168	4.1143													K	K	Q	Q	K	K	Q	Q	K	K	Q	Q	K	K
			141	35.09	38.19	51.62	46.91					19.58	24.25	36.22	28.33					2.06398	4.14301	6.03539	4.11365													G	D	E	D	G	D	E	D	G	D	E	D	G	D
			142	38.38	40.97	47.88	41.94					24.22	27.62	35.91	28.75					1.52344	4.95739	7.95769	5.50911													S	S	G	G	S	S	G	G	S	S	G	G	S	S
			143	36.72	42	43.94	43.59					20.75	25.95	36.09	30.06					3.25675	4.21564	6.54741	4.48425													A	A	A	A	A	A	A	A	A	A	A	A	A	A
			144	33.25	42.03	43.75	42.81					23.47	30.05	39.66	32.38					3.06533	3.79183	6.4799	4.2837													S	S	S	S	S	S	S	S	S	S	S	S	S	S
			145	39.97	42.91	44	43.81					27.64	32.47	40.41	35.03					3.41405	3.84295	6.30187	5.16048													A	G	A	A	A	G	A	A	A	G	A	A	A	G
			146	38.59								28.64								4.07233																D	-	-	-	D	-	-	-	D	-	-	-	D	-
			147	35.66								28.69								5.75144																N	-	-	-	N	-	-	-	N	-	-	-	N	-
			148	43.59								32.44								5.01782																I	-	-	-	I	-	-	-	I	-	-	-	I	-
			149	35.91								36.84								5.46531																E	-	-	-	E	-	-	-	E	-	-	-	E	-
			150	40.94	42.72	45.78	44.81					41.31	40.41	46.78	38.97					6.93788	4.89658	7.71106	6.61611													K	K	V	V	K	K	V	V	K	K	V	V	K	K
			151	39.03	41.81	44.06	47.88					41.97	41.53	49.47	43.75					7.17234	6.3738	8.52777	7.24542													L	Q	Q	Q	L	Q	Q	Q	L	Q	Q	Q	L	Q
			152	41.53	44.38	46.91	54.22					58.22	59.12	58.88	55.09					9.93877	7.88176	10.2596	9.26755													P	P	P	P	P	P	P	P	P	P	P	P	P	P
			153	55.78	47.81	56	55.91					65.25	67.5	69	62.84					8.9329	7.7726	9.62379	8.73426													I	I	I	L	I	I	I	L	I	I	I	L	I	I
			154	48.5	52.91	60.5	61.34					70.44	70.56	69.81	67.62					9.43539	8.47124	10.2886	9.59813													T	T	T	T	T	T	T	T	T	T	T	T	T	T
			155	55.38	52.06	57.5	57.62					74.56	72.62	75.19	71.44					10.0716	9.648	11.4193	10.5503													I	I	M	M	I	I	M	M	I	I	M	M	I	I
			156	50.91	48.47	61.53	57.25					74.88	73.56	74.19	71.25					10.1976	9.53314	11.0666	10.4078													E	E	E	E	E	E	E	E	E	E	E	E	E	E
			157	55.94	50.31	60.75	60.75					79	77.5	79.44	76.5					11.442	11.4319	12.3414	11.8011													K	K	K	K	K	K	K	K	K	K	K	K	K	K
			158	47.53	50.62	52.88	57.09					81.88	79	81.94	77.25					10.5398	9.83448	12.0557	11.1106													L	L	L	L	L	L	L	L	L	L	L	L	L	L
			159	48.19	50.03	55.06	58					79.44	76.31	78.56	74.88					12.3631	11.2434	12.4802	11.6636													H	R	R	R	H	R	R	R	H	R	R	R	H	R
			160	52.03	49.75	56.84	58.06					76.62	74.62	76.38	73					11.2116	11.269	12.7385	12.0728													M	M	L	L	M	M	L	L	M	M	L	L	M	M
			161	58.94	52.84	59.5	58.25					78.25	75.94	78.56	74.81					10.1841	9.86287	10.8134	10.021													I	I	I	I	I	I	I	I	I	I	I	I	I	I
			162	46.38	47.22	52.41	53.56					75.75	73.56	75.12	72.38					10.9159	10.6033	11.8023	11.2158													G	G	G	G	G	G	G	G	G	G	G	G	G	G
			163	43.59	45.06	49.47	50.84					82	78	82.62	78					10.3616	9.73314	11.1872	9.70732													L	I	L	L	L	I	L	L	L	I	L	L	L	I
			164	49.06	47.81	55.66	53.31					79.19	76.19	79.19	74.75					11.06	10.304	11.0319	10.1134													H	H	H	R	H	H	H	R	H	H	H	R	H	H
			165	47.44	48.94	52.47	52.19					75.5	73.75	76.06	72.62					10.3446	10.1621	10.4191	9.9569													G	G	G	G	G	G	G	G	G	G	G	G	G	G
			166	52.41	53.09	59.56	59.75					77	74.38	78.12	73.75					9.94034	9.84064	10.3829	10.0202													D	D	D	D	D	D	D	D	D	D	D	D	D	D
			167	53.41	50.09	56.25	54.22					78.94	75.38	80.75	76.19					11.4917	11.0182	11.7268	10.878													C	C	C	C	C	C	C	C	C	C	C	C	C	C
			168	55.34	52.66	58.81	56.72					77	73.75	78.88	75.62					11.6926	11.1337	12.2188	10.9207													L	L	L	V	L	L	L	V	L	L	L	V	L	L
			169	61.94	57.94	68	65.12					78.12	75.06	81.25	77.38					11.8629	11.109	12.3057	11.6712													E	E	E	E	E	E	E	E	E	E	E	E	E	E
			170	66.25	64.31	73.75	69.31					77.25	75.12	79.06	76					13.0101	12.4316	13.6706	13.3586													H	H	H	H	H	H	H	H	H	H	H	H	H	H
			171	70.88	69.31	79.81	75.94					76.75	74.19	80	77.38					12.7367	11.8953	13.2466	13.0875													N	N	N	N	N	N	N	N	N	N	N	N	N	N
			172	73.94	72.5	82.69	80.88					78.56	76.5	82.88	81.81					13.6068	12.9954	13.7587	13.3129													A	T	A	A	A	T	A	A	A	T	A	A	A	T
			173	76.69	73.25	85.31	82.38					79.44	77.25	83.81	83.38					14.0635	13.3572	14.2576	13.7024													V	T	V	V	V	T	V	V	V	T	V	V	V	T
			174	78.75	75.44	84.88	80.06					78.69	76.81	81.44	79.88					14.3081	13.6542	14.5499	14.1988													L	L	L	L	L	L	L	L	L	L	L	L	L	L
			175	81.62	80.31	87.31	84.06					82.06	79.44	84.88	82.94					13.7916	13.0133	14.382	14.2215													R	R	R	R	R	R	R	R	R	R	R	R	R	R
			176	84.38	82.81	89.62	86.25					84.81	82.31	87.88	87.69					15.3098	14.0743	15.4412	15.1209													L	L	L	L	L	L	L	L	L	L	L	L	L	L
			177	84.56	82.94	89.06	84.88					83.56	80.19	84.44	85.06					14.8633	13.9779	15.073	14.8876													M	M	I	M	M	M	I	M	M	M	I	M	M	M
			178	84.62	82.75	86.75	83.94					82.19	78.44	83.31	82.19					14.5887	14.1965	14.8114	14.7075													N	N	N	N	N	N	N	N	N	N	N	N	N	N
			179	87.31	85.88	89.81	86.19					87.38	83	88.69	88					14.3368	13.8585	14.7971	14.5258													L	L	L	L	L	L	L	L	L	L	L	L	L	L
			180	88.12	86.5	90.88	86.75					87.88	84.5	89.19	89.38					14.6777	13.9951	15.2489	15.0125													F	F	F	F	F	F	F	F	F	F	F	F	F	F
			181	85.69	85	86.44	84.62					84.56	78.81	84.25	83.81					14.14	13.7829	14.6788	14.4276													R	R	R	R	R	R	R	R	R	R	R	R	R	R
			182	84.75	84.44	85.38	83.88					86.69	80	87.19	86.19					14.025	13.4614	14.2887	14.2464													S	S	S	S	S	S	S	S	S	S	S	S	S	S
			183	88	87.38	89.06	86.5					89.25	83.38	90.56	90.25					14.2133	13.2998	14.4412	14.244													L	L	L	L	L	L	L	L	L	L	L	L	L	L
			184	86.19	85.75	86.06	84.12					88.19	80.69	88.69	88.62					14.1624	13.6855	14.2672	14.3697													H	H	H	H	H	H	H	H	H	H	H	H	H	H
			185	83.88	83.88	82.31	79.62					84.81	76.31	85.69	83.31					13.9332	13.541	14.1123	13.8762													D	D	D	D	D	D	D	D	D	D	D	D	D	D
			186	83.25	83	80.44	76.81					88.88	78.44	89.25	88.38					13.6525	13.1793	14.2251	14.1065													H	H	H	H	H	H	H	H	H	H	H	H	H	H
			187	83.69	84.69	82.81	79.94					88.12	79.62	88.94	88.75					13.0482	12.6904	13.6775	13.7262													L	L	L	L	L	L	L	L	L	L	L	L	L	L
			188	78.88	77.69	74.5	69.31					82.62	70.5	83.62	82.44					13.5508	13.3061	14.1083	13.7914													T	T	T	T	T	T	T	T	T	T	T	T	T	T
			189	71.81	73.12	64.69	58.38					82.25	61.78	83.75	81.75					11.8985	11.6558	12.5309	12.3115													A	A	A	A	A	A	A	A	A	A	A	A	A	A
			190	65.94	65.81	52.69	46.75					76.94	56.12	78.56	76.56					12.3924	12.0149	12.9043	12.9755													D	D	D	D	D	D	D	D	D	D	D	D	D	D
			191	60.81	59.81	50.66	46.25					80.75	51.5	85.44	79.62					10.1675	10.0119	10.8129	10.8025													L	L	L	L	L	L	L	L	L	L	L	L	L	L
			192	52.5	50.88	41.78	36.75					67.38	47.84	75.94	66.94					10.3584	10.0677	10.9393	10.8751													G	G	G	G	G	G	G	G	G	G	G	G	G	G
			193	49.81	43.09	38.84	35.22					60.97	41.62	72.88	61.09					9.58786	9.95355	10.4438	10.5254													F	F	F	F	F	F	F	F	F	F	F	F	F	F
			194	48.75	38.28	41.78	33.25					51.06	37.78	62.62	52.41					9.42698	9.89806	10.3315	10.5106													S	S	S	S	S	S	S	S	S	S	S	S	S	S
			195	50.97	37.56	46.84	32.25					44.69	34.91	62.59	44.09					8.89772	8.9643	9.57271	9.42497													R	R	R	R	R	R	R	R	R	R	R	R	R	R
			196	53.03	37.53	48.25	35.44					47.62	36.22	64.88	43.69					8.97736	9.07214	9.93789	9.75638													Q	Q	Q	Q	Q	Q	Q	Q	Q	Q	Q	Q	Q	Q
			197	52.25	35.94	47.53	34.06					47.72	34.44	67.81	43.91					8.54654	8.89035	9.33715	9.50417													N	N	N	N	N	N	N	N	N	N	N	N	N	N
			198	54.12	36.34	49.78	31.28					46.5	34.78	66.88	39.47					7.10395	7.67255	8.23006	8.13498													S	S	S	S	S	S	S	S	S	S	S	S	S	S
			199	49.84	31.02	42.59	27.69					50.25	35.97	69.62	40.03					7.00172	7.42285	7.83614	7.84758													M	M	M	M	M	M	M	M	M	M	M	M	M	M
			200	52.78	36.62	49.03	33.06					50.94	37.62	65.06	40.09					7.98638	8.60619	8.8886	8.88532													P	P	P	P	P	P	P	P	P	P	P	P	P	P
			201	55.66	37.5	53.75	33.88					54	37.41	64.44	44.34					6.94943	7.57035	8.04715	7.96871													S	S	S	S	S	S	S	S	S	S	S	S	S	S
			202	51.81	39.38	49.78	36.84					52.59	37.62	58.53	45.28					8.2948	8.87851	9.12237	9.24477													D	D	D	D	D	D	D	D	D	D	D	D	D	D
			203	49.56	37.56	44.75	37.16					49.91	39.59	56.62	44.66					8.45809	9.45189	9.75221	9.7901													Y	Y	Y	Y	Y	Y	Y	Y	Y	Y	Y	Y	Y	Y
			204	51.12	38.69	48.88	33					48.19	38.38	55.28	43.94					8.2072	9.10058	9.35396	9.38693													L	L	L	L	L	L	L	L	L	L	L	L	L	L
			205	53.47	38	50.97	33.72					46.47	44.81	55.88	46.03					9.26849	10.4568	10.5184	10.6845													F	F	F	F	F	F	F	F	F	F	F	F	F	F
			206	53.81	39.81	49.38	33.84					51.56	45.09	59.16	49.97					8.81384	10.0824	10.1861	10.3707													D	D	D	D	D	D	D	D	D	D	D	D	D	D
			207	52.47	41.16	47.75	35.88					52.69	51.41	58.88	50.31					8.45787	9.65285	10.0657	10.2471													M	L	M	M	M	L	M	M	M	L	M	M	M	L
			208	54.28	40.91	49.06	34.91					51.19	54.16	56.62	47.03					9.72236	11.1387	11.1914	11.3061													P	P	P	P	P	P	P	P	P	P	P	P	P	P
			209	58.25	49.53	55.16	43.84					55.44	55.31	58.5	53					7.37293	8.97209	9.06829	9.6011													V	V	V	V	V	V	V	V	V	V	V	V	V	V
			210	58.91	51.16	55.22	45.59					52.09	53.91	54.44	51.56					8.00292	9.2595	9.54111	10.0176													K	K	K	K	K	K	K	K	K	K	K	K	K	K
			211	57.91	51.81	53.12	47.97					58.5	55.97	60.06	56.47					8.50474	10.0912	10.158	10.8235													S	S	S	S	S	S	S	S	S	S	S	S	S	S
			212	70.19	66.81	66.19	63.53					70.69	63.47	71.75	65.5					8.46062	9.26141	9.73604	10.1795													T	M	M	L	T	M	M	L	T	M	M	L	T	M
			213	79.62	76.19	76.5	71.25					79	73	80.56	78.19					9.18785	9.79632	10.4796	11.0209													M	M	M	M	M	M	M	M	M	M	M	M	M	M
			214	79.06	72.38	77.06	67					77.5	71.75	78.62	78.25					11.1359	11.7179	11.8533	12.2974													P	P	P	P	P	P	P	P	P	P	P	P	P	P
			215	80.62	73.56	81.69	70.69					76	68	78	76.62					10.4146	10.3675	11.212	11.4011													K	K	K	K	K	K	K	K	K	K	K	K	K	K
			216	77.75	72.75	81.94	74.12					75.38	69	78.25	77.56					11.0255	10.8581	11.6599	12.2365													S	S	S	S	S	S	S	S	S	S	S	S	S	S
			217	77.06	72.25	83.5	75.38					76.31	72	80.12	79.88					11.1617	10.6516	11.7094	12.0011													L	I	L	L	L	I	L	L	L	I	L	L	L	I
			218	81.31	77.62	87.31	81.62					78.5	76.12	81.75	83.12					12.3581	12.1457	12.7347	12.7694													N	N	N	N	N	N	N	N	N	N	N	N	N	N
			219	80.62	78.88	88	84.56					82.62	81.56	87.12	88.62					13.1686	13.0631	13.525	13.7329													V	V	V	V	V	V	V	V	V	V	V	V	V	V
			220	82.38	79.12	88.62	84.44					80.88	80.31	87.56	88.44					12.9759	12.3822	13.2845	13.3883													R	R	R	R	R	R	R	R	R	R	R	R	R	R
			221	84.75	82.94	90.12	84.81					84.38	82.56	87.19	88.81					13.5451	13.1076	13.5032	13.6172													Y	Y	Y	Y	Y	Y	Y	Y	Y	Y	Y	Y	Y	Y
			222	87.06	84.44	91	85.19					87.31	84.88	89.38	90.75					14.4957	14.0705	14.8781	15.0433													Q	Q	Q	Q	Q	Q	Q	Q	Q	Q	Q	Q	Q	Q
			223	87	86.38	92.25	88.31					87.56	87.44	91.12	91.5					15.1218	14.0484	15.0272	15.1286													L	L	L	L	L	L	L	L	L	L	L	L	L	L
			224	87.94	85.69	92.19	87.69					88.19	87.25	90.69	91.12					14.1817	13.8852	14.274	14.3003													Q	Q	Q	Q	Q	Q	Q	Q	Q	Q	Q	Q	Q	Q
			225	88.94	87.56	91.38	86.94					89.5	86.56	90.69	91.25					14.1128	14.0834	14.5689	14.6806													V	V	V	V	V	V	V	V	V	V	V	V	V	V
			226	89.19	89.31	91.81	89.19					89.62	87.69	92	91.88					15.559	14.9223	15.6293	15.6087													L	L	L	L	L	L	L	L	L	L	L	L	L	L
			227	89.25	89.69	92.81	89.94					89.38	89.12	92.31	92.5					14.7968	14.2286	15.1219	15.1824													C	C	C	C	C	C	C	C	C	C	C	C	C	C
			228	88.81	88.62	91	87.62					90.19	88.19	91.88	92.25					13.9438	13.7376	14.4554	14.3802													T	T	T	T	T	T	T	T	T	T	T	T	T	T
			229	88.88	89.81	90.38	87.5					90.19	86.5	92.06	91.56					13.8309	13.5365	14.2652	14.2442													K	K	K	K	K	K	K	K	K	K	K	K	K	K
			230	89	91.25	92.06	90.12					91.12	89.88	93.31	93.5					15.1783	14.4077	15.0593	15.6412													V	V	V	V	V	V	V	V	V	V	V	V	V	V
			231	90.12	91.31	92.62	90.56					91.94	90.06	93	94					14.5577	14.2493	14.5429	14.8404													E	E	E	E	E	E	E	E	E	E	E	E	E	E
			232	89.88	90.69	91.06	88.56					91.75	88.19	92.81	93.44					15.5451	14.5903	15.277	15.5827													R	R	R	R	R	R	R	R	R	R	R	R	R	R
			233	88.38	90.25	90.31	88.31					92.38	89.12	92.94	93.88					15.1912	14.9159	15.5092	16.0951													F	F	F	F	F	F	F	F	F	F	F	F	F	F
			234	89.5	91.75	92.19	90.62					92.69	91.12	94.19	94.56					15.7234	15.2288	15.3347	16.203													L	L	L	L	L	L	L	L	L	L	L	L	L	L
			235	89.81	91.19	90.75	89.69					93.5	90.81	92.88	94.75					13.9975	13.4922	13.8419	14.7305													V	V	G	V	V	V	G	V	V	V	G	V	V	V
			236	89.06	90	89.94	88.56					93.62	88.62	93.69	94.25					14.0446	13.0244	13.4948	14.7641													Q	K	Q	Q	Q	K	Q	Q	Q	K	Q	Q	Q	K
			237	90	89.31	91.12	88.81					93.62	91.06	94.44	94.62					14.6223	13.8904	13.8589	15.3131													Q	Q	Q	Q	Q	Q	Q	Q	Q	Q	Q	Q	Q	Q
			238	90.94	92.19	92.81	92.94					93.69	92.38	93.88	94.62					14.1151	13.4387	13.463	14.9426													R	R	R	R	R	R	R	R	R	R	R	R	R	R
			239	90.25	91.5	91	91.06					94.38	91.62	93.94	94.94					13.8079	12.869	12.6737	14.2512													R	R	R	R	R	R	R	R	R	R	R	R	R	R
			240	87.5	86.94	87.94	86.62					94.19	90.56	93.38	94.38					13.5676	12.9444	12.765	13.9017													T	T	T	I	T	T	T	I	T	T	T	I	T	T
			241	89.06	88.38	90.25	90.56					94.69	94	93.62	95					11.3553	11.0068	10.4117	12.9246													L	L	L	L	L	L	L	L	L	L	L	L	L	L
			242	89.38	90.12	90.75	91.94					94.12	93.88	92.19	94.56					11.727	10.9162	11.2144	12.7586													E	E	E	E	E	E	E	E	E	E	E	E	E	E
			243	87.06	87.62	87.06	88.19					92.88	91.44	90.69	92.44					10.9632	10.2647	11.172	12.0247													A	A	T	T	A	A	T	T	A	A	T	T	A	A
			244	85.5	83.44	86.06	86.38					91.38	89.94	87.88	91.31					11.0457	10.512	10.9384	11.805													N	N	N	N	N	N	N	N	N	N	N	N	N	N
			245	84.5	84.38	85.44	87.81					90.19	89.25	87.06	89.81					10.8286	10.3112	10.3553	10.8727													R	R	R	R	R	R	R	R	R	R	R	R	R	R
			246	84.38	84.19	85.5	87					90.62	89.75	87.56	90.44					11.2368	10.662	11.1216	11.4732													H	H	H	H	H	H	H	H	H	H	H	H	H	H
			247	83.62	84.88	85.38	87.12					90.88	89.94	87.5	90.81					11.2792	10.7016	10.7996	11.2276													F	F	F	F	F	F	F	F	F	F	F	F	F	F
			248	85.69	84.81	86.88	87					90.75	90.38	88.94	90.5					11.2313	11.2221	10.9709	11.328													D	D	D	D	D	D	D	D	D	D	D	D	D	D
			249	88.19	88.62	89.81	91.25					91.88	91.94	89.25	91.5					12.1339	11.9507	12.1722	12.5307													F	F	F	F	F	F	F	F	F	F	F	F	F	F
			250	89.38	89.62	90.44	91.88					91.94	91.94	89.75	91.94					12.2275	11.615	11.8493	12.1664													E	E	E	E	E	E	E	E	E	E	E	E	E	E
			251	88.19	88.25	90.06	90.38					93.38	93.38	92.06	93.62					13.1939	12.4056	12.5227	12.6834													K	K	K	K	K	K	K	K	K	K	K	K	K	K
			252	91.44	92.06	93	93.88					94.44	94.44	92.94	94.75					13.7719	12.9407	13.0825	13.4505													Y	Y	Y	Y	Y	Y	Y	Y	Y	Y	Y	Y	Y	Y
			253	90.94	92.81	93.31	94.19					93.5	93.81	92.56	93.94					13.3739	13.0652	13.0847	13.2527													D	D	D	D	D	D	D	D	D	D	D	D	D	D
			254	91.06	91.12	93.31	93.62					94.19	94.44	93.44	94.69					13.5392	12.8536	13.3036	13.248													E	E	E	E	E	E	E	E	E	E	E	E	E	E
			255	91.06	92.56	93.75	93.88					94.94	95.31	94.88	95.69					14.6182	13.4835	14.2726	14.3138													C	C	C	C	C	C	C	C	C	C	C	C	C	C
			256	91.94	93.62	94.25	94.75					93.94	94.62	93.75	94.81					13.9486	13.8075	14.2652	14.3315													D	D	D	D	D	D	D	D	D	D	D	D	D	D
			257	92	94.25	95.19	95.56					93.94	94.88	94.19	95.25					13.9511	13.0272	13.2832	13.2687													K	K	K	K	K	K	K	K	K	K	K	K	K	K
			258	90.5	93.06	94.44	94.06					93.56	94.25	94.12	95.06					14.8514	13.0678	13.8551	13.8275													L	L	L	L	L	L	L	L	L	L	L	L	L	L
			259	90.94	93.31	94.56	94					93.69	94.56	94.56	95.44					15.4268	13.3309	13.7836	14.0239													L	L	L	L	L	L	L	L	L	L	L	L	L	L
			260	90.38	93.5	94.5	94.38					91.75	94.25	93.31	94.12					14.1979	12.2808	12.9585	12.9927													K	K	K	K	K	K	K	K	K	K	K	K	K	K
			261	87.25	92.5	93.88	93.88					87.62	92.12	92	92.06					13.6646	12.6091	12.6488	12.7819													G	G	G	G	G	G	G	G	G	G	G	G	G	G
			262	85.5	91.69	93.81	92.75					90	92.5	93.12	93.06					14.0632	12.4345	13.3225	13.4093													F	S	S	S	F	S	S	S	F	S	S	S	F	S
			263	88.38	91.69	94.25	93.06					89.62	92.56	92.38	92.88					14.4192	12.3785	12.9294	12.729													A	A	A	A	A	A	A	A	A	A	A	A	A	A
			264	89.25	92.06	95	94.06					89.38	93.75	92.25	93.31					14.1918	12.5629	13.0151	13.0173													S	S	S	S	S	S	S	S	S	S	S	S	S	S
			265	88.31	90.69	94.31	93.12					86.56	92.44	91.06	92.12					14.0515	13.1275	13.9981	13.9968													Y	Y	Y	Y	Y	Y	Y	Y	Y	Y	Y	Y	Y	Y
			266	86.62	87.56	93.62	90.62					83.94	89.31	89.31	89.44					15.0327	12.9513	14.5135	14.5839													L	L	L	L	L	L	L	L	L	L	L	L	L	L
			267	87.88	88.06	94.12	91.12					83	88.12	86.69	86.81					13.8033	12.364	13.9968	14.1824													D	E	Q	H	D	E	Q	H	D	E	Q	H	D	E
			268	87.19	87.56	93.75	92					83.94	88.25	89.88	89					13.8438	13.4779	14.5739	14.5653													N	N	T	T	N	N	T	T	N	N	T	T	N	N
			269	86.25	86.12	93.75	91.12					84.06	90	91.62	91.31					14.3341	13.8327	14.9203	15.103													F	F	F	F	F	F	F	F	F	F	F	F	F	F
			270	83.75	82.06	91.5	87.31					77.94	81.88	83.5	83.5					13.7223	13.3552	14.6986	14.7518													K	K	K	K	K	K	K	K	K	K	K	K	K	K
			271	83	80.38	91.38	88.56					76.69	81.69	83.56	83.5					13.8381	13.6848	14.8535	15.0472													L	L	Q	Q	L	L	Q	Q	L	L	Q	Q	L	L
			272	78.38	75.31	89.19	85.69					76.12	80.69	86.88	86.5					12.4235	12.1423	14.8727	14.9721													L	L	F	F	L	L	F	F	L	L	F	F	L	L
			273	76.81	72.69	88.44	83.38					73.5	78.44	82.94	83.25					11.6017	12.4323	14.8602	15.0343													L	L	L	L	L	L	L	L	L	L	L	L	L	L
			274	74.06	69.5	89.38	84.25					64.31	70.62	79.56	80.81					10.9536	11.2857	12.9162	13.0983													K	K	N	N	K	K	N	N	K	K	N	N	K	K
			275	67.56	65	88.25	83.44					61.53	66.62	80.69	81.94					10.6034	11.5855	12.5875	12.7759													P	P	I	I	P	P	I	I	P	P	I	I	P	P
			276	56.75	56.34	82.5	78.62					57.25	60.62	76.44	79.38					9.51729	10.2404	12.6111	12.837													K	E	E	E	K	E	E	E	K	E	E	E	K	E
			277	60.88	55.56	85	78.81					60.06	62.16	82.56	83.94					6.96858	9.66922	12.7933	13.0394													M	M	M	M	M	M	M	M	M	M	M	M	M	M
			278	59.16	52.91	85.5	80.56					55.94	56.94	80	81.25					6.42546	8.96026	12.1509	12.4265													R	R	R	R	R	R	R	R	R	R	R	R	R	R
			279	61.62	51.28	85.94	76.88					58.69	58.56	80.62	81.31					5.51877	7.51897	11.6373	12.1077													N	N	H	H	N	N	H	H	N	N	H	H	N	N
			280	57.34	50.16	81.38	73.19					53.25	53.03	74.5	75.62					4.16896	7.80094	10.641	11.0137													R	R	R	R	R	R	R	R	R	R	R	R	R	R
			281	56.16	48.81	79.06	71.19					53.59	52.56	71.06	71.12					4.00651	7.00634	9.60737	10.0398													N	N	N	N	N	N	N	N	N	N	N	N	N	N
			282	57.56	50.59	78.56	69.69					58.41	57.25	73.94	73.25					2.47403	6.02097	8.96094	9.37262													G	G	G	G	G	G	G	G	G	G	G	G	G	G
			283	58.44	50.44	82.81	77.12					61.47	58.66	79.31	78.31					3.33064	6.14059	8.49624	8.90257													N	N	N	N	N	N	N	N	N	N	N	N	N	N
			284	57.66	50	86.62	80.75					61.19	57.88	84.38	83.38					2.5616	6.1492	8.32956	9.17005													S	S	F	F	S	S	F	F	S	S	F	F	S	S
			285	57.75	52.84	87.69	82.31					60.16	56.28	79	77.25					3.7162	6.87405	9.16846	9.93931													G	G	V	V	G	G	V	V	G	G	V	V	G	G
			286	62.53	57.5	88.06	84.38					67.19	64.12	83.5	82.31					4.07608	7.78306	8.92675	9.83498													S	I	S	S	S	I	S	S	S	I	S	S	S	I
			287	64.94	58.56	87.69	85					70.5	67.88	83.75	84.12					5.77664	8.84375	9.04453	9.8714													N	N	S	S	N	N	S	S	N	N	S	S	N	N
			288	64.19	61.44	89.31	86.25					73.69	74.06	84.69	85.19					5.54645	9.80539	10.1411	10.6075													A	A	S	S	A	A	S	S	A	A	S	S	A	A
			289	69.5	67.62	88.56	85.62					75.5	75.44	87.88	87.62					8.28929	11.3963	10.8074	11.8457													D	D	A	V	D	D	A	V	D	D	A	V	D	D
			290	73.25	71.44	87.62	85.69					77.5	76.88	88.19	88.25					9.20496	11.1202	10.7804	11.1727													K	K	K	K	K	K	K	K	K	K	K	K	K	K
			291	77.31	77	90	87.88					79.56	80.56	88.62	89.25					11.6623	13.4921	12.9367	13.468													F	F	F	F	F	F	F	F	F	F	F	F	F	F
			292	77.69	77.94	91.38	89					79.25	82.44	89	88.69					12.0394	13.5682	12.8651	12.9737													H	H	N	N	H	H	N	N	H	H	N	N	H	H
			293	78.81	78.5	89.56	87.25					82.19	83.19	90.81	90.31					12.2564	13.7101	13.3689	13.8776													T	A	A	A	T	A	A	A	T	A	A	A	T	A
			294	83.12	83.19	90.88	89.56					84.62	85.62	90.94	90.75					12.3541	13.4225	13.1268	13.5017													Q	Q	Q	Q	Q	Q	Q	Q	Q	Q	Q	Q	Q	Q
			295	85.88	86.75	93.38	91.94					84.25	87.31	91.12	91.12					13.808	14.8393	13.8782	14.3078													R	L	R	R	R	L	R	R	R	L	R	R	R	L
			296	85.94	87	94.12	92.38					86.5	88.31	92.38	92.31					14.5126	15.0021	14.907	15.4014													M	M	L	L	M	M	L	L	M	M	L	L	M	M
			297	86.94	87.31	92.19	91.19					88.94	88.88	93.25	92.44					14.0313	14.1608	13.8479	14.0818													E	E	E	E	E	E	E	E	E	E	E	E	E	E
			298	88.62	89.12	93.5	92.81					88.94	89.62	93.25	93.44					14.8321	14.1739	14.555	15													R	R	S	S	R	R	S	S	R	R	S	S	R	R
			299	89.94	91.25	94.81	94					89.06	91.81	93.12	93.75					15.0766	15.326	15.3828	15.4737													L	L	L	L	L	L	L	L	L	L	L	L	L	L
			300	90.62	90.75	94.56	92.88					90.69	91.31	94.44	94.19					15.2495	15.0225	15.8534	16.1526													L	L	L	L	L	L	L	L	L	L	L	L	L	L
			301	89.69	89.44	92.56	90.75					90.56	89.19	93	92.44					14.0474	14.045	14.1271	14.2552													I	I	I	I	I	I	I	I	I	I	I	I	I	I
			302	89.44	89.88	92.94	91.38					89.31	89.44	92.06	92.5					13.8384	12.8567	13.9396	13.96													G	G	G	G	G	G	G	G	G	G	G	G	G	G
			303	90.25	92.44	94	93.06					90.5	91.81	94.12	94.31					13.7938	13.632	14.4592	14.7328													L	L	L	L	L	L	L	L	L	L	L	L	L	L
			304	89.31	90.56	91.56	90.56					90.62	88.69	93.38	92.75					14.4535	13.9143	14.6232	14.7535													R	R	R	R	R	R	R	R	R	R	R	R	R	R
			305	88.88	88.75	91	89.69					91	88.75	92.56	92.5					15.2737	14.7726	15.1005	15.3225													D	D	E	E	D	D	E	E	D	D	E	E	D	D
			306	89.62	92.31	93	91.94					91.12	91	93.44	93.75					15.2125	15.1613	15.9789	16.194													W	W	W	W	W	W	W	W	W	W	W	W	W	W
			307	88.62	90.69	91.44	89.88					91	89.12	93.62	93.19					15.1212	14.3912	15.4138	15.4365													I	I	L	L	I	I	L	L	I	I	L	L	I	I
			308	88.44	89.62	90.5	88.81					91.88	87.62	93.31	92.69					14.5282	14.1894	14.1353	14.2363													K	K	K	K	K	K	K	K	K	K	K	K	K	K
			309	89.44	89.75	90.88	89.5					92.44	90.44	93.44	93.38					14.3257	13.9245	14.1726	14.2678													A	A	A	A	A	A	A	A	A	A	A	A	A	A
			310	88.12	90.5	90.94	90.31					92.56	90.69	93.94	93.81					14.9285	14.5618	14.573	14.5818													A	A	A	A	A	A	A	A	A	A	A	A	A	A
			311	87.56	87.81	88.88	87.12					93.31	90.12	94.12	93.88					14.3882	13.9281	14.2147	13.947													H	H	H	H	H	H	H	H	H	H	H	H	H	H
			312	89.19	88.69	89.88	87.88					93.81	89.81	94.25	93.69					13.8658	13.619	13.3135	13.1452													L	L	L	L	L	L	L	L	L	L	L	L	L	L
			313	89.75	88.81	90.75	88.88					94.69	92.94	94.69	94.94					13.5834	13.2613	13.0339	12.9708													S	S	S	S	S	S	S	S	S	S	S	S	S	S
			314	89.12	89.44	89.94	88.75					94.56	91.81	94.5	94.75					13.2556	13.4272	13.2764	13.1524													V	V	V	V	V	V	V	V	V	V	V	V	V	V
			315	88.25	88.25	88.12	86.94					93.62	89.81	94	93.5					13.2451	13.3445	13.2646	13.0498													H	H	H	H	H	H	H	H	H	H	H	H	H	H
			316	88.69	87.56	88.75	87.44					94.19	92	94.31	94					12.7314	12.9396	12.7278	12.1993													V	V	V	V	V	V	V	V	V	V	V	V	V	V
			317	88.5	88.31	88.56	88.06					95	94	94.12	94.81					12.8484	12.9468	12.9084	12.7288													F	F	F	F	F	F	F	F	F	F	F	F	F	F
			318	87.94	87.19	87.38	87.88					93.31	91.25	92.75	93.06					12.4339	12.7054	12.2332	12.0458													N	N	N	N	N	N	N	N	N	N	N	N	N	N
			319	85.56	85.25	84.94	85.31					92.12	91.06	91.62	91.62					13.2714	13.3718	13.6039	13.4051													W	W	W	W	W	W	W	W	W	W	W	W	W	W
			320	85.94	84.5	85.5	85.5					92.44	92.44	91.62	92.06					12.2518	12.3829	12.4609	12.3421													E	E	E	E	E	E	E	E	E	E	E	E	E	E
			321	87.12	85.44	86.31	86.38					93.62	92.62	91.62	93.19					12.4731	12.5768	12.8545	13.2134													M	M	M	M	M	M	M	M	M	M	M	M	M	M
			322	83.62	83.56	82.44	83.88					89.94	89.88	89.31	89.5					12.8298	12.7651	13.0432	13.1246													D	D	D	D	D	D	D	D	D	D	D	D	D	D
			323	81.25	80.31	79.75	81.25					89.25	89.31	89.06	88.62					11.5751	11.9146	12.4133	12.4446													L	L	L	L	L	L	L	L	L	L	L	L	L	L
			324	82.94	81.31	81.56	82.75					90.56	89.94	88.31	90.06					11.8315	11.8042	12.7463	13													E	E	E	E	E	E	E	E	E	E	E	E	E	E
			325	81.56	81.12	80	82.31					91.56	90.56	88.69	91					11.7936	11.9612	13.0301	13.3868													H	H	H	H	H	H	H	H	H	H	H	H	H	H
			326	78.94	79.62	77.19	80.06					88.88	88.06	85.88	88.44					11.5446	11.5767	12.9766	13.0963													R	R	R	R	R	R	R	R	R	R	R	R	R	R
			327	79.62	76.38	77.94	78.56					89.06	88.81	86.81	88.38					10.8464	10.7048	12.4116	12.3956													Y	Y	Y	Y	Y	Y	Y	Y	Y	Y	Y	Y	Y	Y
			328	81.19	83	79.81	83.81					89.75	89.75	88.31	89.88					9.96389	10.3018	12.3936	12.7225													S	S	S	S	S	S	S	S	S	S	S	S	S	S
			329	81.44	83.31	79.75	84.88					88.94	89.06	87.62	89.75					10.1615	10.4684	12.1733	12.2496													G	G	A	A	G	G	A	A	G	G	A	A	G	G
			330	81.06	83	79.69	83.94					89.94	90.69	88.06	88.69					9.04119	9.481	11.0846	11.4748													A	A	A	A	A	A	A	A	A	A	A	A	A	A
			331	79.94	82.5	78.88	84.12					89.69	89.5	88.5	88.69					9.26676	9.72988	11.936	12.1813													M	M	M	M	M	M	M	M	M	M	M	M	M	M
			332	80.69	81.94	79.69	84.06					91.12	91.19	89.31	89.56					10.0929	10.6618	12.6557	12.7548													T	T	T	T	T	T	T	T	T	T	T	T	T	T
			333	82.88	84.5	81.19	86.44					91.31	91.69	88.44	89.81					9.48955	10.2187	11.53	11.3048													E	E	E	E	E	E	E	E	E	E	E	E	E	E
			334	81.69	82	79.62	82.31					89.56	91.19	89.44	87.12					11.7238	11.4444	12.7109	13.1109													S	S	S	S	S	S	S	S	S	S	S	S	S	S
			335	81.19	79.19	78.56	81.31					89.06	91.19	89.56	87.31					10.714	11.4019	12.2843	12.1331													H	H	H	H	H	H	H	H	H	H	H	H	H	H
			336	84.38	85.69	82.56	87					92.38	92.5	90.69	89.94					9.57853	10.7369	12.0307	10.8059													K	K	K	K	K	K	K	K	K	K	K	K	K	K
			337	84.06	84.75	82.19	86.06					92.25	93.5	91.69	90.38					11.045	12.0857	12.7982	12.4131													S	S	S	S	S	S	S	S	S	S	S	S	S	S
			338	81.25	81.81	78.69	83.25					87.94	91.69	89.88	86.69					10.6491	11.0838	13.2747	11.8424													L	L	L	L	L	L	L	L	L	L	L	L	L	L
			339	84.06	84.19	82.06	86					91.81	92.19	90.75	88.62					11.3261	12.0104	13.3621	12.5813													N	T	T	T	N	T	T	T	N	T	T	T	N	T
			340	87.38	88.12	85.12	89.88					93.31	92.69	91.19	92					11.6686	11.9979	13.4872	12.4667													E	E	E	E	E	E	E	E	E	E	E	E	E	E
			341	83.25	85	80.31	86.12					90.75	90.81	91	90.69					12.3077	12.6431	13.6682	12.3524													R	R	R	R	R	R	R	R	R	R	R	R	R	R
			342	79.88	81.19	77.62	82.88					91.25	93	91.44	90.25					12.0517	11.9943	13.9731	12.9369													A	A	A	A	A	A	A	A	A	A	A	A	A	A
			343	83.81	84.56	81.19	86.81					92.94	92	90.12	92.25					12.5014	12.3024	14.6289	12.7173													I	I	I	I	I	I	I	I	I	I	I	I	I	I
			344	82.94	83.94	80.44	85.69					92.69	91.69	89.12	92.56					12.6481	13.1898	14.9687	12.9876													L	L	L	L	L	L	L	L	L	L	L	L	L	L
			345	78.12	80.5	75.62	82.25					91.75	92.38	89.19	91.06					11.4957	12.0534	13.8151	11.5676													L	L	L	L	L	L	L	L	L	L	L	L	L	L
			346	75.25	77.31	74.31	81.12					93.06	92.06	88.25	92.25					12.5732	12.8977	13.9733	11.3533													S	S	A	A	S	S	A	A	S	S	A	A	S	S
			347	77.81	79.69	75.88	83.25					91.38	89.62	82.31	90.69					12.3392	12.7313	13.8737	11.8088													G	G	G	G	G	G	G	G	G	G	G	G	G	G
			348	76.12	77.19	73.94	79.56					89.38	88.12	82.44	88.44					12.7903	13.0862	12.483	9.60667													A	A	A	A	A	A	A	A	A	A	A	A	A	A
			349	69.81	71.94	68	77.56					91.19	90.19	82.5	89.62					13.0921	12.6014	12.649	10.5554													E	E	E	E	E	E	E	E	E	E	E	E	E	E
			350	74.75	75.94	74.44	80.62					91.44	89.5	76.06	89.19					13.6625	13.0987	12.737	10.5205													L	L	L	Q	L	L	L	Q	L	L	L	Q	L	L
			351	74.06	73.38	72.5	78.31					87.38	84.88	72.88	85.88					13.3001	13.3219	12.938	9.4549													R	K	R	R	R	K	R	R	R	K	R	R	R	K
			352	67.56	66.38	67.56	73.19					85.06	83.44	70.44	83.25					11.694	11.4239	10.8742	8.45996													A	A	A	A	A	A	A	A	A	A	A	A	A	A
			353	65.5	63.53	66.25	69.75					82.81	81.12	70	81.44					11.7151	10.8495	11.1831	8.46021													A	A	A	A	A	A	A	A	A	A	A	A	A	A
			354	69.94	63.56	68	68.31					79.69	76.75	68.06	78.69					13.459	12.1639	11.3981	8.73102													E	N	K	K	E	N	K	K	E	N	K	K	E	N
			355	61.84	60.66	63.91	67.12					70.19	67.06	68.25	71					11.9594	11.2581	12.1003	9.92531													A	A	P	P	A	A	P	P	A	A	P	P	A	A
			356	63.03	63.69	66.94	68.25					70.12	67.56	72.31	73.81					11.0894	10.8241	9.55862	7.62351													R	R	R	R	R	R	R	R	R	R	R	R	R	R
			357	63.47	65.69	68.81	70.62					75.31	72.12	76.81	77.38					10.7536	11.0066	9.7694	8.35725													G	G	G	G	G	G	G	G	G	G	G	G	G	G
			358	67.56	68.56	73.75	74					84.75	81.25	87.81	86.19					11.1024	10.4069	9.96009	9.7961													I	I	I	I	I	I	I	I	I	I	I	I	I	I
			359	75.69	77.12	79.94	81.62					87.81	85.62	88.44	88.81					11.223	11.4038	10.1921	9.98194													S	S	S	S	S	S	S	S	S	S	S	S	S	S
			360	76.75	78.69	81	83.12					91.94	89.88	91.75	91.75					11.7693	12.4295	11.0984	11.3887													A	L	V	L	A	L	V	L	A	L	V	L	A	L
			361	78.5	80.44	82.19	85.12					93.25	92.06	93.25	93.62					13.3206	13.2782	12.6606	13.0524													E	E	E	E	E	E	E	E	E	E	E	E	E	E
			362	71.31	76.25	77	81.06					93.62	93	93.88	94.06					14.0291	13.7324	12.8146	13.7208													D	E	E	E	D	E	E	E	D	E	E	E	D	E
			363	76.69	80.19	80.25	84					93.69	92.69	93.81	93.88					14.0059	13.7403	12.6491	13.4008													L	L	V	L	L	L	V	L	L	L	V	L	L	L
			364	78.94	82.38	81.88	86.12					95	93.88	94.31	95.31					13.86	13.7228	13.4955	14.2767													F	L	F	F	F	L	F	F	F	L	F	F	F	L
			365	79.88	83.62	83.75	86.38					95.06	94.38	95.06	95.06					12.9889	13.5368	13.0928	12.8921													I	I	I	I	I	I	I	I	I	I	I	I	I	I
			366	78.06	80.38	82.19	84.44					94.69	94.38	95.25	94.81					12.7279	13.192	13.1004	13.0605													A	A	A	A	A	A	A	A	A	A	A	A	A	A
			367	80.31	83	83.94	86.19					94.75	94.12	94.88	94.75					12.536	12.5551	12.7011	12.1979													Q	K	K	K	Q	K	K	K	Q	K	K	K	Q	K
			368	85.12	86	89	89.19					95.19	95.19	95.12	95.38					12.9473	12.9955	13.4819	12.8204													R	R	R	R	R	R	R	R	R	R	R	R	R	R
			369	82.19	84.88	87.06	88.25					95.38	95.69	95.19	95.31					12.777	13.5917	14.2026	12.939													Y	F	Y	Y	Y	F	Y	Y	Y	F	Y	Y	Y	F
			370	79.88	81.62	83	84.62					93.06	93.31	93	93.06					12.6086	13.3442	14.2932	12.8616													K	D	N	N	K	D	N	N	K	D	N	N	K	D
			371	76.44	78.69	84.38	85.5					94.62	95.31	95.56	95					11.5065	12.5274	14.1729	11.9037													L	L	L	L	L	L	L	L	L	L	L	L	L	L
			372	71.62	78.12	81.31	82.31					88.62	91.5	92.56	91.06					11.0272	12.638	14.5315	12.1071													G	E	E	D	G	E	E	D	G	E	E	D	G	E
			373	74.81	77.94	79.06	79.81					87.81	89.62	91.31	89.06					11.1594	12.2847	14.7455	12.7123													G	G	R	G	G	G	R	G	G	G	R	G	G	G
			374	75.06	78.44	79.44	81.62					92.44	93.81	93.44	93.44					12.1131	13.4295	14.5239	12.034													P	P	A	A	P	P	A	A	P	P	A	A	P	P
			375	71.31	76	78.06	79.44					93.5	94.31	94.44	94.38					12.5052	11.856	13.6392	12.1544													I	I	V	V	I	I	V	V	I	I	V	V	I	I
			376	69.19	74.75	74.44	78.38					90	91.06	91.19	90.69					12.6494	13.1326	14.21	13.1316													Y	C	C	C	Y	C	C	C	Y	C	C	C	Y	C
			377	69.06	72.5	74.62	76.69					91.62	92.56	92.25	92.19					12.7141	12.797	13.5384	12.2569													C	C	C	C	C	C	C	C	C	C	C	C	C	C
			378	71.06	73.06	73.44	77.44					92.88	93.19	92.62	93					13.3714	13.4214	14.0668	12.6901													V	A	A	A	V	A	A	A	V	A	A	A	V	A
			379	67.5	71.19	71.88	76.19					88.62	89.62	89.44	89.5					12.9634	13.8524	13.9816	12.2678													L	Q	L	L	L	Q	L	L	L	Q	L	L	L	Q
			380	68.5	69.69	70.5	75					85.81	86.75	86.25	86.5					13.5931	14.0918	14.3966	12.7277													E	E	E	E	E	E	E	E	E	E	E	E	E	Q
			381	70.19	70.19	72.62	74.94					88	88.75	87.38	88.25					13.3266	14.0134	14.3653	13.6672													Q	Q	Q	Q	Q	Q	Q	Q	Q	Q	Q	Q	Q	Q
			382	67.62	68.75	69.81	73.88					88.06	88.44	85.56	88.38					13.4968	13.9995	14.0892	13.7098													H	H	D	D	H	H	D	D	H	H	D	D	H	H
			383	62.09	62.06	64.62	72.31					83.81	84.75	81.31	83.25					13.2984	14.6186	14.084	12.8552													E	E	E	E	E	E	E	E	E	E	E	E	E	E
			384	67.81	69.81	68	77.44					87.88	88.69	86.75	88.06					13.4797	14.9258	14.4211	13.563													F	F	F	F	F	F	F	F	F	F	F	F	F	F
			385	69.62	71.38	69.81	77.88					93.19	93.56	91.88	92.88					13.5293	14.0025	14.9813	13.9929													L	L	L	L	L	L	L	L	L	L	L	L	L	L
			386	68.19	71.5	69.5	75.94					91.75	91.62	89.31	91.19					14.1231	15.3601	14.5388	14.2005													S	T	T	T	S	T	T	T	S	T	T	T	S	T
			387	66.69	68.94	67	75.69					92.25	92.38	89	91.62					13.8801	14.9374	13.9584	13.3936													A	A	A	A	A	A	A	A	A	A	A	A	A	A
			388	69.94	72.44	69.25	79.25					93.44	93.94	92.06	93.19					13.559	14.2681	13.7677	12.9349													L	L	L	L	L	L	L	L	L	L	L	L	L	L
			389	72.19	74.75	70.56	76.69					94.56	94.62	92.81	93.94					13.2075	13.5137	13.6009	12.931													I	I	L	L	I	I	L	L	I	I	L	L	I	I
			390	71.19	73.56	69.75	76.25					92.56	92.75	90.25	91.81					12.588	13.3631	13.0396	12.2842													A	A	A	A	A	A	A	A	A	A	A	A	A	A
			391	69.06	72.06	67.56	75.5					91.69	92	90.19	91.88					11.4992	11.9749	12.1759	11.7213													N	N	S	S	N	N	S	S	N	N	S	S	N	N
			392	70.12	71.12	69.62	74.69					89.5	89.75	86.62	88.88					11.9237	12.5095	12.3148	11.8094													P	P	P	P	P	P	P	P	P	P	P	P	P	P
			393	71.94	71.5	72	77.12					86.88	87.38	84.06	85.81					12.2989	12.6307	12.12	11.4269													E	E	E	E	E	E	E	E	E	E	E	E	E	E
			394	68.75	69.94	68.25	73.81					87.31	87.5	83.31	86.81					12.7009	12.7235	12.4887	12.1358													T	T	T	T	T	T	T	T	T	T	T	T	T	T
			395	69.94	69.38	69.62	75.62					85.69	86.12	81.75	84.81					11.2418	10.6769	11.0248	10.1752													Y	Y	Y	Y	Y	Y	Y	Y	Y	Y	Y	Y	Y	Y
			396	75.19	71.75	74.69	76.12					83.81	85.56	82.12	83.5					11.166	10.6902	11.2134	10.3681													F	F	F	F	F	F	F	F	F	F	F	F	F	F
			397	68.88	71.88	68.94	75.94					75.31	75.88	74.19	75.19					11.2306	10.9749	11.3914	11.0776													P	P	P	P	P	P	P	P	P	P	P	P	P	P
			398	67.88	67.75	67.75	74.38					73.94	74.69	73.44	74.25					11.0407	10.1549	11.0627	10.7206													P	P	P	P	P	P	P	P	P	P	P	P	P	P
			399	71.12	74	71	78.38					73	73.19	72.06	73.12					10.9769	10.5147	11.3099	10.6419													S	S	S	S	S	S	S	S	S	S	S	S	S	S
			400	68.81	71.19	69.06	74.94					76.38	76.94	75.88	76.69					10.6357	9.61764	10.8077	10.2881													V	V	V	V	V	V	V	V	V	V	V	V	V	V
			401	65	69.19	65.38	74.19					81.44	82.5	79.12	81.62					10.3284	9.12958	10.4011	9.60372													V	V	V	V	V	V	V	V	V	V	V	V	V	V
			402	69.69	72.5	70.62	77.25					78.06	78.38	75.44	77.56					9.74096	8.28355	10.0662	9.5748													A	A	A	A	A	A	A	A	A	A	A	A	A	A
			403	72.56	74.88	72.25	77					76.25	76.94	74.25	77.25					10.0285	8.27257	10.2202	9.77132													I	I	I	I	I	I	I	I	I	I	I	I	I	I
			404	62.84	65.12	62.88	66.06					77.38	77.69	75.06	76.06					8.94006	7.27518	9.18494	8.51125													C	C	C	C	C	C	C	C	C	C	C	C	C	C
			405	56.78	59.56	57.22	61.69					74.31	74.12	68.31	69.69					7.39773	6.38326	7.81359	7.28882													G	G	G	G	G	G	G	G	G	G	G	G	G	G
			406	49.31	54.34	49.72	58.53					62.56	61.66	57.94	58.03					7.44065	6.29293	8.19605	7.24231													P	S	P	P	P	S	P	P	P	S	P	P	P	S
			407	49.03	47.78	46.31	46					56.03	53.91	48.34	48.75					6.91597	5.25312	7.00887	7.57659													Q	Q	L	H	Q	Q	L	H	Q	Q	L	H	Q	Q
			408	40.06	43.41	39.38	42.09					47.91	46.53	43.78	41.56					6.83975	5.01063	7.41379	6.87959													K	K	K	K	K	K	K	K	K	K	K	K	K	K
			409	33.94	38	34.41	38.16					37.12	36.34	31.78	32.78					4.66279	3.75325	6.10515	5.35382													L	L	F	F	L	L	F	F	L	L	F	F	L	L
			410	31.91	33.06	31.77	34.66					36.38	35.12	31.97	32.44					4.53111	2.7367	5.18288	5.3798													G	G	G	G	G	G	G	G	G	G	G	G	G	G
			411	29.02	29.92	31.16	32.53					30.75	29.64	26.31	27.91					3.29001	1.70094	4.11505	3.83287													A	G	A	A	A	G	A	A	A	G	A	A	A	G
			412	28.92	30.67	29.42	31.14					30.67	29.44	28.61	28					3.09282	1.98966	3.99814	3.66466													V	V	V	V	V	V	V	V	V	V	V	V	V	V
			413	27.64	30.17	28.05	30.98					27	25.7	23.7	24.97					2.12404	2.03749	3.41598	3.67799													S	N	N	N	S	N	N	N	S	N	N	N	S	N
			414	26	30.89	28.75	31.25					24.61	23.55	21.56	22.78					1.84135	1.47974	2.7357	2.32322													M	M	M	M	M	M	M	M	M	M	M	M	M	M
			415		29.28								19.53								2.11202															E	Q	D	Q	E	Q	D	Q	E	Q	D	Q	E	Q
			416	26.19	29.64	29.56	29.48					22.94	19.31	23.02	20.31					2.35492	2.29117	2.80581	3.03747													-	E	-	-	-	E	-	-	-	E	-	-	-	E
			417	28.61	27.84	27.89	30.14					20.83	20.97	22.8	22.22					2.13874	2.19593	2.7814	3.11222													Q	E	E	E	Q	E	E	E	Q	E	E	E	Q	E
			418	39.25	28.23	27.77	27.73					23.3	18.3	21.03	18.86					2.72091	1.74095	3.0591	2.79025													P	Q	Q	Q	P	Q	Q	Q	P	Q	Q	Q	P	Q
			419	27.84	30.06	28.25	34.25					20.42	18.97	20.89	21.42					0.370828	0.976068	2.53921	2.02989													S	S	S	S	S	S	S	S	S	S	S	S	S	S
			420	29.67	29.94	30.22	28.41					21	19.84	21.52	18.34					1.45881	2.16738	1.93943	1.57847													A	A	E	E	A	A	E	E	A	A	E	E	A	A
			421	29.66	27.81	29.55	33.81					19.78	18.05	20.28	19.73					0.0583467	0.851972	2.20436	1.84576													S	S	S	S	S	S	S	S	S	S	S	S	S	S
			422	28.22	27.03	29.56	29.38					20.77	19.33	21.44	19.23					1.64157	1.45491	2.05336	1.88265													E	E	E	E	E	E	E	E	E	E	E	E	E	E
			423	29.73	32.28	30.34	29.95					18.61	17.66	20.62	18.56					1.35551	1.69943	2.23514	2.25126													E	A	E	E	E	A	E	E	E	A	E	E	E	A
			424	26.56	28.23	28.55	36.31					20.48	18.56	20.78	19.28					1.98179	1.74859	3.10925	2.90776													E	E	E	E	E	E	E	E	E	E	E	E	E	E
			425	29.25	32.69	31.89	27.92					18.34	19.09	22.2	17.47					1.90376	3.62416	2.70647	2.41515													F	I	I	I	F	I	I	I	F	I	I	I	F	I
			426	28.39	29.52	30.09	40.72					18.97	17.97	20.33	18.59					1.28984	2.4807	1.93471	1.62792													E	E	E	E	E	E	E	E	E	E	E	E	E	E
			427	32.09	28.55	32.66	31.38					20.06	19.17	21.86	18.81					1.46551	3.68997	3.00156	2.86645													E	E	E	E	E	E	E	E	E	E	E	E	E	E
			428	30.45	35.88	30.44	29.05					19.44	18.3	21.62	18.09					1.26976	3.32579	2.95094	2.56299													T	I	F	F	T	I	F	F	T	I	F	F	T	I
			429	34.53	31.05	35.22	41.59					19.92	18.48	22.11	19					0.817399	2.60194	2.92085	2.88853													E	E	E	E	E	E	E	E	E	E	E	E	E	E
			430	30.64	36.28	31.14	35.19					18.22	17.98	22.84	17.28					1.23162	2.48965	2.42573	2.52386													E	E	E	E	E	E	E	E	E	E	E	E	E	E
			431	35.69	38.22	34.28	31.22					21.36	19.14	23.66	19.81					1.52748	2.51699	0.880668	2.42931													V	V	G	A	V	V	G	A	V	V	G	A	V	V
			432	35.81	40.75	35.59	38.81					19.28	18.69	22.2	18.25					1.89443	2.69197	1.14949	2.54074													P	P	P	P	P	P	P	P	P	P	P	P	P	P
			433	32.94	38.81	32.5	35.91					19.36	16.3	21.66	17.48					1.08919	1.65578	0.638308	2.14991													S	S	S	S	S	S	S	S	S	S	S	S	S	S
			434	33.16	36.34	34.69	34.59					18.73	17.36	20.41	18.22					2.2667	3.19244	2.98702	3.39097													S	S	S	S	S	S	S	S	S	S	S	S	S	S
			435	32.03	35.47	31.2	37.56					20.09	19.11	21.98	18.88					2.17373	2.23751	2.60267	3.08807													P	P	P	P	P	P	P	P	P	P	P	P	P	P
			436	36.47	38.75	34.94	38.06					21	18.5	25.23	19.17					0.656152	1.08293	1.11185	1.47246													P	P	P	P	P	P	P	P	P	P	P	P	P	P
			437	32.97	31.77	32.91	32.78					19.97	18.19	22.75	18.88					0.348053	0.604259	0.558862	1.79351													R	R	R	R	R	R	R	R	R	R	R	R	R	R
			438	31.47	35.88	31.67	33.22					20.27	19.91	23.58	19.41					1.51018	2.26548	1.89544	2.63629													H	H	H	Y	H	H	H	Y	H	H	H	Y	H	H
			439	33.91	32.91	33.62	34.31					22.72	19.45	23.53	20.42					1.47111	2.31231	1.15013	2.83506													T	T	N	I	T	T	N	I	T	T	N	I	T	T
			440	31.81	35.72	29.73	32.09					23.81	21.56	25.03	21.89					0.0592226	1.92853	0.0751485	1.83751													G	I	G	G	G	I	G	G	G	I	G	G	G	I
			441	32.94	32.16	33.66	34.28					25.75	21.31	26.88	22.09					0.279503	2.90706	0.855079	2.08455													R	R	L	R	R	R	L	R	R	R	L	R	R	R
			442	36.53	39	34.94	39.75					26.33	22.92	25.64	22.22					1.13805	1.66108	1.31814	1.77962													V	V	V	V	V	V	V	V	V	V	V	V	V	V
			443	38.59	43.22	35.81	36.75					27.2	22.64	26.34	22.88					2.29925	2.21366	2.81597	2.91203													P	P	P	P	P	P	P	P	P	P	P	P	P	P
			444	34.53	29.78	34.75	28.34					25.94	22.7	28.53	22.09					0.60772	1.3198	1.35215	1.75835													R	R	R	R	R	R	R	R	R	R	R	R	R	R
			445	32.31	35.97	32.84	33.56					26.77	21.92	23.14	20.62					1.51996	1.98976	1.6491	2.26403													F	F	F	F	F	F	F	F	F	F	F	F	F	F
			446	28.44	26.95	32.09	27.92					23.98	20.3	24.64	19.38					2.28698	2.68399	2.62814	2.94418													R	R	R	R	R	R	R	R	R	R	R	R	R	R
			447	41.75	38.28	34.81	37.44					18.77	16.86	19.19	16.23					3.02489	3.04108	2.44737	3.35506													S	S	S	S	S	S	S	S	S	S	S	S	S	S
[truncated: 50 more columns]
