# Supplementary material for: Comparative Analysis of Drosophila Bam and Bgcn Sequences and Predicted Protein Structural Evolution
Source: J Mol Evol. 2025 Apr 3;93(2):278–91. doi: 10.1007/s00239-025-10245-9 (PMC12006264; doi:10.1007/s00239-025-10245-9)
Supplement: Supplementary file 3 [file 239_2025_10245_MOESM3_ESM.xlsx]

## Sheet: Sheet1
	S3.	Pairwise tests for significant differences in amino acid changes between bam ancestral sequences and four Drosophila bam sequences for the total protein, functional and binding regions, ordered/disordered regions, and miyata scores for bam unbound and bound to bgcn
	A.	Pairwise tests for significant differences in amino acid changes between bam ancestral sequences and four Drosophila bam sequences for the total protein as well as ordered and disordered regions for bam unbound and bound to bgcn
		Pairwise tests for significant differences in amino acid changes between bam ancestral sequences A, B, and C and four Drosophila bam sequences for the complete protein, ordered and disordered regions for bam unbound and bound to bgcn, as well as amino acid changes in ordered vs disordered regions for bam unbound and bound to bgcn. Raw numbers for amino acid changes, ordered, and disordered region…
Bam
	Amino acid change vs no amino acid change overall					Miyata change ordered vs no change ordered for unbound bam					Miyata change ordered vs no change ordered for bound bam					Miyata change disordered vs no change disordered for unbound bam					Miyata change disordered vs no change disordered for bound bam					Miyata change ordered vs disordered for unbound bam					Miyata change ordered vs disordered for bound bam					Pairwise exact test results condensed								Pairwise exact test results with bonferroni corrections condensed
	Raw numbers of amino acid changes for each ancestral node					Raw numbers of amino acid changes for each ancestral node					Raw numbers of amino acid changes for each ancestral node					Raw numbers of amino acid changes for each ancestral node					Raw numbers of amino acid changes for each ancestral node					Raw numbers of amino acid changes for each ancestral node					Raw numbers of amino acid changes for each ancestral node
	Node A					Node A					Node A					Node A					Node A					Node A					Node A
	bam miyata	mel	sim	tei	yak	bam unbound miyata	mel	sim	tei	yak	bam bound miyata	mel	sim	tei	yak	bam unbound	mel	sim	tei	yak	bam bound	mel	sim	tei	yak	bam unbound miyata	mel	sim	tei	yak	bam bound miyata	mel	sim	tei	yak
	AA change	95	98	26	39	ordered AA change	41	58	11	19	ordered AA change	38	44	7	13	disordered AA change	54	40	15	20	disordered AA change	57	54	19	26	ordered AA change	41	58	11	19	ordered AA change	38	44	7	13
	no AA change	352	349	421	408	ordered no AA change	216	246	275	264	ordered no AA change	194	197	248	229	disordered no AA change	136	103	146	144	disordered no AA change	133	89	142	138	disordered AA change	54	40	15	20	disordered AA change	57	54	19	26
	total	447	447	447	447	total	257	304	286	283	total					total disordered	190	143	161	164	total disordered	190	143	161	164	total AA changes	95	98	26	39	total AA changes	95	98	26	39
	Node C					Node C					Node C					Node C					Node C					Node C					Node C
	bam	mel	sim			bam unbound	mel	sim			bam bound	mel	sim			bam unbound	mel	sim			bam bound	mel	sim			bam unbound	mel	sim			bam bound	mel	sim
	AA change	38	44			ordered AA change	14	23			ordered AA change	14	17			disordered AA change	24	21			disordered AA change	24	27			ordered AA change	14	23			ordered AA change	14	17
	no AA change	409	403			ordered no AA change	243	281			ordered no AA change	218	224			disordered no AA change	166	122			disordered no AA change	166	116			disordered AA change	24	21			disordered AA change	24	27
	total	447	447			total	257	304			total	232	241			total disordered	190	143			total disordered	190	143			total AA changes	38	44			total AA changes	38	44
	Node B					Node B					Node B					Node B					Node B					Node B					Node B
	bam	tei	yak			bam unbound	tei	yak			bam bound	tei	yak			bam unbound	tei	yak			bam bound	tei	yak			bam unbound	tei	yak			bam bound	tei	yak
	AA change	22	31			ordered AA change	7	14			ordered AA change	5	9			disordered AA change	15	17			disordered AA change	17	22			ordered AA change	7	14			ordered AA change	5	9
	no AA change	425	416			ordered no AA change	279	272			ordered no AA change	278	274			disordered no AA change	149	147			disordered no AA change	188	179			disordered AA change	15	17			disordered AA change	17	22
	total	447	447			total	286	286			total	283	283			total disordered	164	164			total disordered	205	201			total AA changes	22	22			total AA changes	22	22
	Fisher's exact test pairwise comparisons with raw numbers					Fisher's exact test pairwise comparisons with raw numbers					Fisher's exact test pairwise comparisons with raw numbers					Fisher's exact test pairwise comparisons with raw numbers					Fisher's exact test pairwise comparisons with raw numbers					Fisher's exact test pairwise comparisons with raw numbers					Fisher's exact test pairwise comparisons with raw numbers
	Node A					Node A					Node A					Node A					Node A					Node A					Node A
	m/s	95	352			m/s	41	216			m/s	38	194			m/s	54	136			m/s	57	133			m/s	41	54			m/s	38	57
		98	349	0.8709			58	246	0.3743			44	197	0.628			40	103	1			54	89	0.1589			58	40	0.031			44	54	0.5607
	m/t	95	352			m/t	41	216			m/t	38	194			m/t	54	136			m/t	57	133			m/t	41	54			m/t	38	57
		26	421	0.0001			11	275	0.0001			7	248	0.0001			15	146	0.0001			19	142	0.0001			11	15	1			7	19	0.2587
	m/y	95	352			m/y	41	216			m/y	38	194			m/y	54	136			m/y	57	133			m/y	41	54			m/y	38	57
		39	408	0.0001			19	264	0.0009			13	229	0.0001			20	144	0.0002			26	138	0.0024			19	20	0.572			13	26	0.5584
	s/t	26	421			s/t	58	246			s/t	44	197			s/t	40	103			s/t	54	89			s/t	58	40			s/t	44	54
		98	349	0.0001			11	275	0.0001			7	248	0.0001			15	146	0.0001			19	142	0.0001			11	15	0.1821			7	19	0.1191
	s/y	39	408			s/y	58	246			s/y	44	197			s/y	40	103			s/y	54	89			s/y	58	40			s/y	44	54
		98	349	0.0001			19	264	0.0001			13	229	0.0001			20	144	0.0008			26	138	0.0001			19	20	0.3403			13	26	0.252
	t/y	39	408			t/y	11	275			t/y	7	248			t/y	15	146			t/y	19	142			t/y	11	15			t/y	7	19
		26	421	0.1216			19	264	0.1371			13	229	0.1718			20	144	0.4753			26	138	0.3364			19	20	0.7999			13	26	0.7844
	Node C					Node C					Node C					Node C					Node C					Node C					Node C
	m/s	38	409			m/s	14	243			m/s	14	218			m/s	24	166			m/s	24	166			m/s	14	24			m/s	14	24
		44	403	0.5626			23	281	0.3938			17	224	0.7125			21	122	0.6289			27	116	0.1264			23	21	0.187			17	27	1
	Node B					Node B					Node B					Node B					Node B					Node B					Node B
	t/y	22	425			t/y	7	279			t/y	5	278			t/y	15	149			t/y	17	188			t/y	7	15			t/y	5	17
		31	416	0.2571			14	272	0.181			9	274	0.418			17	147	0.8527			22	179	0.4024			14	17	0.3997			9	22	0.7552
	Fisher's exact test results condensed					Fisher's exact test results condensed					Fisher's exact test results condensed					Fisher's exact test results condensed					Fisher's exact test results condensed					Fisher's exact test results condensed					Fisher's exact test results condensed					Pairwise exact test results condensed								Pairwise exact test results with bonferroni correction condensed
	bam					bam					bam					bam					bam					bam					bam					bam								bam
	Node A			MC/NC		Node A			MCO/NCO ub		Node A			MCO/NCO b		Node A			MCD/ NCD ub		Node A			MCD/ NCD b		Node A			MCO/MCD ub		Node A			MCO/MCD b		Node A	MC/NC	MCO/NCO ub	MCO/NCO b	MCD/ NCD ub	MCD/ NCD b	MCO/MCD ub	MCO/MCD b	Node A	MC/NC	MCO/NCO ub	MCO/NCO b	MCD/ NCD ub	MCD/ NCD b
	m/s			0.8709		m/s			0.3743		m/s			0.628		m/s			1		m/s			0.1589		m/s			0.031		m/s			0.5607		m/s	0.8709	0.3743	0.628	1	0.1589	0.031	0.5607	m/s	0.8709	0.3743	0.628	1	0.1589
	m/t			0.0001		m/t			0.0001		m/t			0.0001		m/t			0.0001		m/t			0.0001		m/t			1		m/t			0.2587		m/t	0.0001	0.0001	0.0001	0.0001	0.0001	1	0.2587	m/t	0.0001	0.0001	0.0001	0.0001	0.0001
	m/y			0.0001		m/y			0.0009		m/y			0.0001		m/y			0.0002		m/y			0.0024		m/y			0.572		m/y			0.5584		m/y	0.0001	0.0009	0.0001	0.0002	0.0024	0.572	0.5584	m/y	0.0001	0.0009	0.0001	0.0002	0.0024
	s/t			0.0001		s/t			0.0001		s/t			0.0001		s/t			0.0001		s/t			0.0001		s/t			0.1821		s/t			0.1191		s/t	0.0001	0.0001	0.0001	0.0001	0.0001	0.1821	0.1191	s/t	0.0001	0.0001	0.0001	0.0001	0.0001
	s/y			0.0001		s/y			0.0001		s/y			0.0001		s/y			0.0008		s/y			0.0001		s/y			0.3403		s/y			0.252		s/y	0.0001	0.0001	0.0001	0.0008	0.0001	0.3403	0.252	s/y	0.0001	0.0001	0.0001	0.0008	0.0001
	t/y			0.1216		t/y			0.1371		t/y			0.1718		t/y			0.4753		t/y			0.3364		t/y			0.7999		t/y			0.7844		t/y	0.1216	0.1371	0.1718	0.4753	0.3364	0.7999	0.7844	t/y	0.1216	0.1371	0.1718	0.4753	0.3364
	Node C					Node C					Node C					Node C					Node C					Node C					Node C					Node C								Node C
	m/s			0.5626		m/s			0.3938		m/s			0.7125		m/s			0.6289		m/s			0.1264		m/s			0.187		m/s			1		m/s	0.5626	0.3938	0.7125	0.6289	0.1264	0.187	1	m/s	0.5626	0.3938	0.7125	0.6289	0.1264
	Node B					Node B					Node B					Node B					Node B					Node B					Node B					Node B								Node B
	t/y			0.2571		t/y			0.181		t/y			0.418		t/y			0.8527		t/y			0.4024		t/y			0.3997		t/y			0.7552		t/y	0.2571	0.181	0.418	0.8527	0.4024	0.3997	0.7552	t/y	0.2571	0.181	0.418	0.8527	0.4024
	Significance of pairwise differences
		highly significant
		very significant
		significant
		borderline
[truncated: 90 more columns]
