# Supplementary material for: Comparative Analysis of Drosophila Bam and Bgcn Sequences and Predicted Protein Structural Evolution
Source: J Mol Evol. 2025 Apr 3;93(2):278–91. doi: 10.1007/s00239-025-10245-9 (PMC12006264; doi:10.1007/s00239-025-10245-9)
Supplement: Supplementary file 5 [file 239_2025_10245_MOESM5_ESM.xlsx]

## Sheet: Sheet1
	S5.	Pairwise tests for significant differences in predicted hydrogen bonding and AlphaFold contacts across four Drosophila bgcn sequences for functional and binding regions and ordered/disordered regions for bam unbound and bound to bam
	A.	Pairwise fisher’s exact tests for significant differences in predicted hydrogen bonding across four Drosophila bgcn sequences for functional and binding regions and ordered/disordered regions for Bgcn unbound and bound to Bgcn																																										B.	Pairwise fisher’s exact tests for significant differences in predicted AlphaFold contacts across four Drosophila bgcn sequences for functional and binding regions and ordered/disordered regions for Bgcn bound to Bam
																																												Pairwise tests for significant differences in in predicted AlphaFold contacts across four Drosophila bam sequences for ordered regions, disordered regions, ordered vs disordered regions, and hydrogen bonding for within Bgcn and across Bgcn and Bam combined with AlphaFold contacts. Also included, the bam strong interaction regions 1 and 2, bam weak interaction region, ankyrin repeat, helicase asso…
	Pairwise tests for significant differences in in predicted hydrogen bonding across four Drosophila bgcn sequences for the bam strong interaction regions 1 and 2, bam weak interaction region, ankyrin repeat, helicase associated domain, and oligonucleotide binding fold within Bgcn. Significant differences also included in predicted hydrogen bonding in ordered regions, disordered regions, total prot…
bgcn																																											bgcn
	Hydrogen bonding for functional and binidng domains in bgcn unbounnd								Hydrogen bonds for ordered/disordered regions in bgcn unbound					Hydrogen bonding for functional and binding domains within bgcn when bound to bam								Hydrogen bonding for functional and binding domains across bgcn and bam when bound								Hydrogen bonds for ordered/disordered regions in bgcn bound to bam														AlphaFold contacts by functional and binding regions
	Raw numbers of predicted hydrogen bonds for functional and binding domains in bgcn unbound								Raw number of predicted hydrogen bonds for order/disorder in bgcn unbound					Raw numbers of predicted hydrogen bonds for functional and binding domains within bgcn when bound to bam								Raw numbers of predicted hydrogen bonds for functional and binding domains across bgcn and bam when bound								Raw number of predicted hydrogen bonds for order/disorder in bgcn bound														Raw number of AlphaFold contacts by functional and binidng regions
	bgcn	mel	sim	tei	yak				bgcn unbound	mel	sim	tei	yak	bam_(bgcn)	(mel)	(sim)	(tei)	(yak)				BAM_BGCN	MEL	SIM	TEI	YAK				bgcn bound		mel	sim	tei	yak									AlphaFold Contacts	MEL	SIM	TEI	YAK
	diff/bond	404	389	405	428				ordered	1154	1165	1148	1148	diff/bond	431	411	420	415				diff/bond	12	15	23	22				ordered		1185	1181	1194	1184									diff/bond	28	32	45	32
	no diff/bond	811	821	805	782				disordered	61	50	67	67	no diff/bond	784	799	790	795				no diff/bond	1203	1195	1187	1188				disordered		30	34	21	31									no diff/bond	1187	1178	1165	1178
	bam strong interaction region 1 (150-320)								bgcn unbound	mel	sim	tei	yak	bam strong interaction region 1 (150-320)								bam strong interaction region 1 (150-320)								bgcn bound		mel	sim	tei	yak									bam strong interaction region 1 (150-320)
	diff/bond	75	67	72	74				hbs	405	389	410	390	diff/bond	79	74	76	73				diff/bond	0	0	0	0				hbs		440	424	436	432									diff/bond	0	0	0	0
	no diff/bond	96	104	99	97				no hbs	810	826	805	825	no diff/bond	92	97	95	98				no diff/bond	171	171	171	171				no hbs		775	786	774	778									no diff/bond	171	171	171	171
	bam strong interaction region 2 (480-722)								bgcn unbound	mel	sim	tei	yak	bam strong interaction region 2 (480-722)								bam strong interaction region 2 (480-722)								bgcn bound		mel	sim	tei	yak									bam strong interaction region 2 (480-722)
	diff/bond	95	89	95	103				hbs ordered	401	389	406	386	diff/bond	98	93	96	97				diff/bond	0	1	3	3				HhbS ordered		12	14	22	21									diff/bond	4	6	7	5
	no diff/bond	148	149	143	135				no hbs ordered	753	776	742	762	no diff/bond	145	145	142	141				no diff/bond	238	238	235	235				HhbS ordered not diff		1173	1167	1172	1163									no diff/bond	239	232	231	233
	bam weak interaction region (320-442)								bgcn unbound	mel	sim	tei	yak	bam weak interaction region (320-442)								bam weak interaction region (320-442)								bgcn bound		mel	sim	tei	yak									bam weak interaction region (320-442)
	diff/bond	45	39	42	46				hbs disordered	4	0	4	4	diff/bond	40	40	40	39				diff/bond	1	1	5	5				HhbS dis ordered		0	1	0	0									diff/bond	4	4	8	6
	no diff/bond	78	84	81	77				no hbs disordered	57	50	63	63	no diff/bond	83	83	83	84				no diff/bond	122	122	118	118				hbS disordered not diff		30	33	21	31									no diff/bond	119	119	115	117
	ankyrin repeat (407-439)													ankyrin repeat (407-439)								ankyrin repeat (407-439)								bgcn bound		mel	sim	tei	yak									ankyrin repeat (407-439)
	diff/bond	14	13	16	16									diff/bond	14	14	13	14				diff/bond	0	0	0	0				HhbS ordered		12	14	22	21									diff/bond	0	0	1	0
	no diff/bond	19	20	17	17									no diff/bond	19	19	20	19				no diff/bond	33	33	33	33				HhbS disordered		0	1	0	0									no diff/bond	33	33	32	33
	Helicase associated domain (300-442)													Helicase associated domain (300-442)								Helicase associated domain (300-442)								HhbS combined		mel	sim	tei	yak									Helicase associated domain (300-442)
	diff/bond	49	40	43	49									diff/bond	45	45	43	42				diff/bond	1	1	4	3				ordered		443	424	442	437									diff/bond	3	2	5	3
	no diff/bond	94	103	100	94									no diff/bond	98	98	100	101				no diff/bond	142	142	139	140				disordered		0	2	0	0									no diff/bond	140	141	138	140
	oligonucleotide/oligosaccharide binding-fold (862-945)													oligonucleotide/oligosaccharide binding-fold (862-945)								oligonucleotide/oligosaccharide binding-fold (862-945)								HhbS combined		mel	sim	tei	yak									oligonucleotide/oligosaccharide binding-fold (862-945)
	diff/bond	35	38	37	38									diff/bond	43	41	38	41				diff/bond	2	1	2	2				ordered		443	424	442	437									diff/bond	2	2	5	3
	no diff/bond	49	46	47	46									no diff/bond	41	43	46	43				no diff/bond	82	83	82	82				ordered no hb		742	757	752	747									no diff/bond	82	82	79	81
																														HhbS combined		mel	sim	tei	yak									Fisher's exact test raw numbers
																														disordered		0	2	0	0									bound bgcn whole AC
																														disordered no hb		30	32	21	31									mel	28	1187
																																												sim	32	1178	0.6037
	Fisher's exact test raw numbers								Fisher's exact test raw numbers					Fisher's exact test raw numbers								Fisher's exact test raw numbers								Fisher's exact test raw numbers
	unbound bgcn whole								order/disorder					whole								bound bgcn whole BAM:BGCN								ordered/disordered														mel	28	1187
	mel	404	811						mel	1154	61			mel	431	784						mel	12	1203						mel	1185	30												tei	45	1165	0.0437
	sim	389	821	0.5738					sim	1165	50	0.3313		sim	411	799	0.4429					sim	15	1195	0.5687					sim	1181	34	0.7042
																																												mel	28	1187
	mel	404	811						mel	1154	61			mel	431	784						mel	12	1203						mel	1185	30												yak	32	1178	0.6037
	tei	405	805	0.9314					tei	1148	67	0.6499		tei	420	790	0.7019					tei	23	1187	0.0628					tei	1194	21	0.2574
																																												sim	32	1178
	mel	404	811						mel	1154	61			mel	431	784						mel	12	1203						mel	1185	30												tei	45	1165	0.1642
	yak	428	782	0.2849					yak	1148	67	0.6499		yak	415	795	0.5511					yak	22	1188	0.0867					yak	1184	31	1
																																												sim	32	1178
	sim	389	821						sim	1165	50			sim	411	799						sim	15	1195						sim	1181	34												yak	32	1178	1
	tei	405	805	0.5161					tei	1148	67	0.1292		tei	420	790	0.732					tei	23	1187	0.2521					tei	1194	21	0.1009
																																												tei	45	1165
	sim	389	821						sim	1165	50			sim	411	799						sim	15	1195						sim	1181	34												yak	32	1178	0.1642
	yak	428	782	0.1023					yak	1148	67	0.1292		yak	415	795	0.8977					yak	22	1188	0.3203					yak	1184	31	0.8017
																																												bam strong interaction region 1 (150-320)
	tei	405	805						tei	1148	67			tei	420	790						tei	23	1187						tei	1194	21												mel	0	171
	yak	428	782	0.3466					yak	1148	67	1		yak	415	795	0.8642					yak	22	1188	1					yak	1184	31	0.2067											sim	0	171	1
	unbound bgcn bam strong interaction region 1 (150-320)								hbs/no hbs					bam strong interaction region 1 (150-320)								bound bgcn BAM:BGCN bam strong interaction region 1 (150-320)								hbs/no hbs														mel	0	171
	mel	75	96						mel	405	810			mel	79	92						mel	0	171						mel	440	775												tei	0	171	1
	sim	67	104	0.4424					sim	389	826	0.5165		sim	74	97	0.6636					sim	0	171	1					sim	424	786	0.553
																																												mel	0	171
	mel	75	96						mel	405	810			mel	79	92						mel	0	171						mel	440	775												yak	0	171	1
	tei	72	99	0.8271					tei	410	805	0.8635		tei	76	95	0.8281					tei	0	171	1					tei	436	774	0.9327
																																												sim	0	171
	mel	75	96						mel	405	810			mel	79	92						mel	0	171						mel	440	775												tei	0	171	1
	yak	74	97	1					yak	390	825	0.545		yak	73	98	0.5864					yak	0	171	1					yak	432	778	0.7997
																																												sim	0	171
	sim	67	104						sim	389	826			sim	74	97						sim	0	171						sim	424	786												yak	0	171	1
	tei	72	99	0.6597					tei	410	805	0.3878		tei	76	95	0.9132					tei	0	171	1					tei	436	774	0.6404
																																												tei	0	171
	sim	67	104						sim	389	826			sim	74	97						sim	0	171						sim	424	786												yak	0	171	1
	yak	74	97	0.5099					yak	390	825	1		yak	73	98	1					yak	0	171	1					yak	432	778	0.766
																																												bound bgcn AC bam strong interaction region 1 (150-320)
	tei	72	99						tei	410	805			tei	76	95						tei	0	171						tei	436	774												mel	0	171
	yak	74	97	0.913					yak	390	825	0.4121		yak	73	98	0.8274					yak	0	171	1					yak	432	778	0.8988											sim	0	171	1
	unbound bgcn bam strong interaction region 2 (480-722)								hbs ordered/no hbs ordered					bam strong interaction region 2 (480-722)								bound bgcn BAM:BGCN bam strong interaction region 2 (480-722)								HBs ordered/no HBs ordered														mel	0	171
	mel	95	148						mel	401	753			mel	98	145						mel	0	238						mel	12	1173												tei	0	171	1
	sim	89	149	0.7085					sim	389	776	0.5111		sim	93	145	0.7807					sim	1	238	1					sim	14	1167	0.6991
																																												mel	0	171
	mel	95	148						mel	401	753			mel	98	145						mel	0	238						mel	12	1173												yak	0	171	1
	tei	95	143	0.9257					tei	406	742	0.76		tei	96	142	1					tei	3	235	0.2484					tei	22	1172	0.1189
																																												sim	0	171
	mel	95	148						mel	401	753			mel	98	145						mel	0	238						mel	12	1173												tei	0	171	1
	yak	103	135	0.356					yak	386	762	0.598		yak	97	141	0.9263					yak	3	235	0.2484					yak	21	1163	0.1188
																																												sim	0	171
	sim	89	149						sim	389	776			sim	93	145						sim	1	238						sim	14	1167												yak	0	171	1
	tei	95	143	0.638					tei	406	742	0.3355		tei	96	142	0.8514					tei	3	235	0.3724					tei	22	1172	0.2396
																																												tei	0	171
	sim	89	149						sim	389	776			sim	93	145						sim	1	238						sim	14	1167												yak	0	171	1
	yak	103	135	0.2245					yak	386	762	0.9298		yak	97	141	0.7789					yak	3	235	0.3724					yak	21	1163	0.3069
																																												bound bgcn AC bam strong interaction region 2 (480-722)
	tei	95	143						tei	406	742			tei	96	142						tei	3	235						tei	22	1172												mel	4	239
	yak	103	135	0.5151					yak	386	762	0.4042		yak	97	141	1					yak	3	235	1					yak	21	1163	1											sim	6	232	0.5408
	unbound bgcn bam weak interaction region (320-442)								hbs disordered/no hbs ordered					bam weak interaction region (320-442)								bound bgcn BAM:BGCN bam weak interaction region (320-442)								Hbs disordered/no Hbs disordered														mel	4	239
	mel	45	78						mel	4	57			mel	40	83						mel	1	122						mel	0	30												tei	7	231	0.3777
	sim	39	84	0.5015					sim	0	50	0.1256		sim	40	83	1					sim	1	122	1					sim	1	33	1
																																												mel	4	239
	mel	45	78						mel	4	57			mel	40	83						mel	1	122						mel	0	30												yak	5	233	0.7493
	tei	42	81	0.7898					tei	4	63	1		tei	40	83	1					tei	5	118	0.213					tei	0	21	1
																																												sim	6	232
	mel	45	78						mel	4	57			mel	40	83						mel	1	122						mel	0	30												tei	7	231	1
	yak	46	77	1					yak	4	63	1		yak	39	84	1					yak	5	118	0.213					yak	0	31	1
																																												sim	6	232
	sim	39	84						sim	0	50			sim	40	83						sim	1	122						sim	1	33												yak	5	233	1
	tei	42	81	0.7862					tei	4	63	0.1345		tei	40	83	1					tei	5	118	0.213					tei	0	21	1
																																												tei	7	231
	sim	39	84						sim	0	50			sim	40	83						sim	1	122						sim	1	33												yak	5	233	0.7715
	yak	46	77	0.4212					yak	4	63	0.1345		yak	39	84	1					yak	5	118	0.213					yak	0	31	1
																																												bound bgcn AC bam weak interaction region (320-442)
	tei	42	81						\\	4	63			tei	40	83						tei	5	118						tei	0	21												mel	4	119
	yak	46	77	0.69					yak	4	63	1		yak	39	84	1					yak	5	118	1					yak	0	31	1											sim	4	119	1
	unbound bgcn ankyrin repeat (407-439)													ankyrin repeat (407-439)								bound bgcn BAM:BGCN ankyrin repeat (407-439)								Hbs ordered/Hbs disordered														mel	4	119
	mel	14	19											mel	14	19						mel	0	33						mel	12	0												tei	8	115	0.3756
	sim	13	20	1										sim	14	19	1					sim	0	33	1					sim	14	1	1
																																												mel	4	119
	mel	14	19											mel	14	19						mel	0	33						mel	12	0												yak	6	117	0.7488
	tei	16	17	0.805										tei	13	20	1					tei	0	33	1					tei	22	0	1
																																												sim	4	119
	mel	14	19											mel	14	19						mel	0	33						mel	12	0												tei	8	115	0.3756
	yak	16	17	0.805										yak	14	19	1					yak	0	33	1					yak	21	0	1
																																												sim	4	119
	sim	13	20											sim	14	19						sim	0	33						sim	14	1												yak	6	117	0.7488
	tei	16	17	0.6203										tei	13	20	1					tei	0	33	1					tei	22	0	0.4054
																																												tei	8	115
	sim	13	20											sim	14	19						sim	0	33						sim	14	1												yak	6	117	0.7843
	yak	16	17	0.6203										yak	14	19	1					yak	0	33	1					yak	21	0	0.4167
																																												bound bgcn AC ankyrin repeat (407-439)
	tei	16	17											tei	13	20						tei	0	33						tei	22	0												mel	0	33
	yak	16	17	1										yak	14	19	1					yak	0	33	1					yak	21	0	1											sim	0	33	1
	unbound bgcn Helicase associated domain (300-442)													Helicase associated domain (300-442)								bound bgcn BAM:BGCN Helicase associated domain (300-442)								Hbs combined ordered/disordered														mel	0	33
	mel	49	94											mel	45	98						mel	1	142						mel	443	0												tei	1	32	1
	sim	40	103	0.3069										sim	45	98	1					sim	1	142	1					sim	424	2	0.24
																																												mel	0	33
	mel	49	94											mel	45	98						mel	1	142						mel	443	0												yak	0	33	1
	tei	43	100	0.5269										tei	43	100	0.8981					tei	4	139	0.3706					tei	442	0	1
																																												sim	0	33
	mel	49	94											mel	45	98						mel	1	142						mel	443	0												tei	1	32	1
	yak	49	94	1										yak	42	101	0.7972					yak	3	140	0.6224					yak	437	0	1
																																												sim	0	33
	sim	40	103											sim	45	98						sim	1	142						sim	424	2												yak	0	33	1
	tei	43	100	0.7945										tei	43	100	0.8981					tei	4	139	0.3706					tei	442	0	0.2406
																																												tei	1	32
	sim	40	103											sim	45	98						sim	1	142						sim	424	2												yak	0	33	1
	yak	49	94	0.3069										yak	42	101	0.7972					yak	3	140	0.6224					yak	437	0	0.2434
																																												bound bgcn AC Helicase associated domain (300-442)
	tei	43	100											tei	43	100						tei	4	139						tei	442	0												mel	3	140
	yak	49	94	0.5269										yak	42	101	1					yak	3	140						yak	437	0	1											sim	2	141	1
	unbound bgcn oligonucleotide/oligosaccharide binding-fold (862-945)													oligonucleotide/oligosaccharide binding-fold (862-945)								bound bgcn BAM:BGCN oligonucleotide/oligosaccharide binding-fold (862-945)								Hbs combined ordered/ordered no hb														mel	3	140
	mel	35	49											mel	43	41						mel	2	82						mel	443	742												tei	5	138	0.7227
	sim	38	46	0.7557										sim	41	43	0.8774					sim	1	83	1					sim	424	757	0.4683
																																												mel	3	140
	mel	35	49											mel	43	41						mel	2	82						mel	443	742												yak	3	140	1
	tei	37	47	0.8762										tei	38	46	0.537					tei	2	82	1					tei	442	752	0.8653
																																												sim	2	141
	mel	35	49											mel	43	41						mel	2	82						mel	443	742												tei	5	138	0.4473
	yak	38	46	0.7557										yak	41	43	0.8774					yak	2	82	1					yak	437	747	0.8317
																																												sim	2	141
	sim	38	46											sim	41	43						sim	1	83						sim	424	757												yak	3	140	1
	tei	37	47	1										tei	38	46	0.7573					tei	2	82	1					tei	442	752	0.5796
																																												tei	5	138
	sim	38	46											sim	41	43						sim	1	83						sim	424	757												yak	3	140	0.7227
	yak	38	46	1										yak	41	43	1					yak	2	82	1					yak	437	747	0.6383
																																												bound bgcn AC oligonucleotide/oligosaccharide binding-fold (862-945)
	tei	37	47											tei	38	46						tei	2	82						tei	442	752												mel	2	82
	yak	38	46	1										yak	41	43	0.7573					yak	2	82	1					yak	437	747	0.9661											sim	2	82	1
																														Hbs combined disordered/diosrdered no hb														mel	2	82
																														mel	0	30												tei	5	79	0.4431
																														sim	2	32	,494
																																												mel	2	82
																														mel	0	30												yak	3	81	1
																														tei	0	21	1
																																												sim	2	82
																														mel	0	30												tei	5	79	0.4431
																														yak	0	31	1
																																												sim	2	82
																														sim	2	32												yak	3	81	1
																														tei	0	21	0.5192
																																												tei	5	79
																														sim	2	32												yak	3	81	0.7198
																														yak	0	31	0.4933
																																												Pairwise exact test results condensed
																														tei	0	21												bgcn_bound_alphafold_contacts	whole	bam SIR 1	bam WIR	bam SIR 2	ankyrin repeat
																														yak	0	31	1											m/s
																																												m/t	p=0.0437
	Pairwise exact test results condensed								Pairwise exact test results condensed					Pairwise exact test results condensed								Pairwise exact test results condensed								Pairwise exact test results condensed														m/y
	bgcn_unbound	whole	bam SIR 1	bam WIR	bam SIR 2	ankyrin repeat	HAD	OB-fold	bgcn unbound	ordered/disordered	hbs/ no hbs	hbs ordered/no hbs ordered	hbs disordered/ no hbs disordered	bgcn_bound_bam_(bgcn)	whole	bam SIR 1	bam WIR	bam SIR 2	ankyrin repeat	HAD	OB-fold	bgcn_bound_BAM_(BGCN)	whole	bam SIR 1	bam WIR	bam SIR2	ankyrin repeat	HAD	OB-fold	bgcn bound	ordered/disordered	hbs/no hbs	(hbs) ordered/ no (hbs) ordered	(hbs) disordered/ no (hbs) disordered	HhbS ordered/no HhbS ordered	HhbS disordered/no HhbS disordered	HhbS ordered/HhbS disordered	ordered hb/ordered no hb COMBINED	disordered hb/disordered no hb COMBINED	ordered hb/disordered hb COMBINED				s/t
	m/s	none	none	none	none	none	none	none	m/s	none	none	none	none	m/s	none							m/s								m/s	none	none	none	none	none	none	none	none	none	none				s/y
	m/t								m/t					m/t								m/t	0.0628							m/t														t/y
	m/y								m/y					m/y								m/y	0.0867							m/y
	s/t								s/t					s/t								s/t								s/t
	s/y								s/y					s/y								s/y								s/y														Significance of pairwise differences
	t/y								t/y					t/y								t/y								t/y															highly significant
																																													very significant
																																													significant
																																													borderline
	Significance of pairwise differences
		highly significant
		very significant
		significant
		borderline
[truncated: 6 more columns]
